# Supplementary material for: Neutrophil extracellular traps induced by chemotherapy inhibit tumor growth in murine models of colorectal cancer
Source: J Clin Invest. 2024 Jan 9;134(5):e175031. doi: 10.1172/JCI175031 (PMC10904055; doi:10.1172/JCI175031)
Supplement: Supporting data values [file jci-134-175031-s097.xlsx]

## Sheet: Figure 1
	days	Vehicle										CB-839										5-FU										CB+5-FU
	6	216	100	220.5	126	10	126	144	144			100	294	10	32	40	10	112.5	87.5	75	87.5	10	112.5	144	269.5	171.5	100	62.5	126			486	100	27	180	56	162	125	269.5	75
	10	365.625	211.25	352	288	48	281.25	269.5	320			162	526.5	56	87.5	526.5	48	269.5	144	196	269.5	18	198	607.5	245	445.5	162	196	108			486	112.5	56	269.5	81.25	245	180	269.5	40
Figure 1A	17	1080	486	700	550	100	650	700	550			269.5	486	112.5	220.5	384	162	567	352	397.375	486	75	445.5	448	968	864	196	384	445.5			786.5	269.5	220.5	269.5	162	486	0	750	126
	21	1666	700	1080	665.5	245	907.5	1080	864			384	700	125	320	486	220.5	750	445.5	486	700	162	650	750	800	1267.5	320	600	650			936	352	245	320	320	486	0	850	125
	24	2304	907.5	1352	936	320	1152	1152	786.5			384	847	269.5	445.5	786.5	320	907.5	650	650	847	162	650	786.5	36	1568	847	486	24			40	486	245	32	220.5	108	0	384	0
	26	2560	1152	1352	936	445.5	1352	1352	936			526.5	1267.5	352	600	847	320	1224	650	847	1080	269.5	1028.5	1008	18	1008	1080	486	18			40	486	245	32	220.5	108	0	384	0
	days	Vehicle																CB839																5-FU
	6	87.5	245	56	56	180	352	100	162	320	256	187.5	18	112.5	125			144	245	56	144	144	364.5	56	112.5	180	137.5							445.5	162	198	48	288	144	320	88	196	108
	10	87.5	352	171.5	112.5	220.5	486	281.25	144	288	294	343	112.5	162	80			288	309.375	56	288	125	72	318.5	416									384	367.5	294	126	600	100	187.5	352	294	320
Figure 1B	17	445.5	650	245	269.5	245	1080	700	269.5	786.5	607.5	512	28	384	125			486	900	320	750	384	245	607.5	950									294	648	650	500	786.5	269.5	1470	465.5	950	465.75
	21	288	847	384	486	650	1470	847	364.5	526.5	1368	1089	526.5	486	352			234	1267.5	320	864	700	891	968	445.5									1008	810	1267.5	550	864	486	1080	891	800	445.5
	24	320	1352	786.5	650	1080	1470	1008	1224	907.5	2816	1690	650	650	650			786.5	1568	550	907.5	847	3179	1440	526.5									1224	1440	907.5	786.5	1080	786.5	1800	1200	1521	600
	26	352	1352	847	700	1224	2176	1267.5	1436.5	1267.5	3564	2058	567	847	750			1008	1568	720	1152	1152	3726	1774.5	750									1690	650	1008	1352	2304	2156	1690	1098.5
	Days	liposome+Vehicle										Iiposome+COMB										Clodronate										Clodronate+COMB
	6	214.245	197.582	110.466	496.375	140.899	47.1495	55.6875	95.506	194.078	316.894	355.743	371.712	110.412	139.264	44.376	125.316	24.5	269.769	219.64	299.414	418.176	85.6745	180.774	336.82	149.4	90.75	173.4	39.7535	109.651	174.636	534.668	203.35	113.132	190.44	39.7535	82.5	50.625	145.762	95.8455	258.457
	9	225.4	229.147	93.75	524.768	164.775	45.6	62.208	128.576	193.55	336	304	408.726	94.9365	111.925	42.4	135.816	21.6	296.45	208.373	289.858	346.8	478.216	122.304	133.2	45.6	169.884	40	336.2	254.32	346.56	567.088	213.16	94.77	212.544	18	80	37.6	129.6	75	281.25
Figure 1C	13	288.8	261.562	120.787	633.864	188.538	75	48	158.4	243.682	423.864	311.647	378.895	90	99.144	40	138.915	18	281.25	211.25	365.04	336.2	570.834	142.97	149.916	75	209.484	75	464.64	300.672	401.544	550.16	207.831	106.624	207.36	18	75	46.225	144.15	40	266.976
	16	385.784	288.8	194.56	723.078	262.848	122.4	126	251.424	325.494	579.784	300.8	358.4	93.75	78.75	36.8	120.6	40	218.05	217.8	343.125	417.874	799.312	180.224	199.761	122.4	215.136	126	534.668	484	686.857	534.6	183.75	98.3125	232.73	32	80	44.8	135	32.4	340.704
	20	547.832	433.5	228.888	865.15	325.494	136.8	135	277.108	384	877.25	282.906	396.118	116.032	63.48	36	106.624	62.5	232.73	215.472	294	480.128	893.022	219.64	307.2	159.744	262.848	196	645.028	579.483	1152	567.088	175.071	93.75	234.476	32	85	60.984	164.775	40	409.248
	23	698.769	672.28	400	1265.62	484	221.387	175.338	441	522.72	1217.88	264.375	443.76	109.35	78.75	18	99.144	66.25	247.5	176.748	277.44	648.27	956.448	301.18	352.8	210.7	445.5	288	718.848	725	1394.25	546.75	169	119.168	220.32	40	102.06	44	169	55.47	433.5
	27	743.886	1091.66	363.888	465.52	275.625	568.575	384.592	768.32	943.8	1695.4	273.78	415.438	126.15	83.75	18	101.92	62.5	238.206	171	282.064	974.7	938.521	558.9	1530.9	662.676	373.968	307.2	639.812	650	1572.16	558.624	169.884	97.5	225.4	40	60.0925	40	126.711	48	565.504
	days	IgG+Vehicle										IgG+COMB										anti GM1										anti GM1+COMB
	6	189.486	174.24	94.77	452.824	122.4	77.064	152.1	32	94.08	64.856	321.048	335.962	94.64	120.933	36	8.47	41.454	126.852	81.648	183.75	37.6	72.5	158.76	303.408	129.96	38.4	45.864	81.25	171.088	284.8	7.744	179.56	97.216	167.706	32	108.192	18.944	240.944	194.35	268.324
	9	201.144	222.912	110.412	485.98	129.6	75	168.338	62.5	122.4	92.5	346.8	344.45	87.88	133.956	40	12.1	24.5	68.75	70	175.071	48.4	108	179.562	371.712	149.4	56.25	62.5	127.832	198.832	335.16	13.5	179.562	107.648	144	34.4	117.74	18	239.062	204.8	267.188
Figure 1D	13	278.663	293.327	163.37	612.06	188.538	113.715	249.444	102.6	188.538	139.707	335.16	342.924	87.1335	110.412	42.025	22.05	32	32	74.431	194.208	86.528	147.456	144	506.88	219.64	105.966	107.648	191.664	288.8	320	18	172.032	102.85	135	40	108	40	244.688	242.76	190.125
	16	283.024	332.8	219.64	810.7	304.2	133.1	268.584	108	405.72	217.8	343.188	352	81.25	105.875	40	81.12	18	18	60.75	184.049	85	164.775	144	625	320.346	81.25	144.869	217.328	443.76	605.052	39.71	180.774	109.76	159.744	62.5	52	62.208	241.056	202.8	153
	20	343.255	458.552	330.398	1153.2	334.62	163.35	183.787	262.848	571.32	387.2	344.45	352	94.77	118.8	18	81.25	13.5	18	40	196	233.928	100.352	287.766	277.248	741.576	36	221.952	510.3	726.716	528.22	43.2	185.9	91.25	194.208	63.36	75	13.5	224.45	207.103	196
	23	427.118	534.668	553.696	1326.65	486	247.5	250.312	530.16	803.374	576	317.9	423.36	80	100.92	18	88.4835	6	18	63.36	109.35	275.2	173.4	420.25	349.496	1031.55	75	550	713.856	859.1	405	48.6	194.35	100.048	177.45	40	58.19	18	221.952	215.136	239.062
	27	595.65	627.053	689.208	1646.4	864	224.264	260.11	730.08	1290.32	727.65	314.288	410.164	81.25	98.784	18	84.27	13.5	18	54.675	101.4	262.848	258.57	936	640.775	1208.35	135	405	1008	1080	500	50.784	198.45	93.75	196.02	18	72.5	18	253.127	251.896	252.486
	days	Veh + IgG										Comb + IgG										Veh + ly6g										Comb + ly6g
	7	27.5625	280.136	52	317.52	98.3125	108	126	75	75	196	62.5	48	155.648	109.551	210.7	350.413	164.775	118.8	190.782	130.696	6	13.5	144	87.5	288	405	62.5	256	75	18	32	62.5	6	75	56	144	171.5	288	171.5	75
	10	50.8475	310.284	61.9415	361.25	114.376	126	144	171.5	80	223.818	62.5	75	126	108.9	227.254	343.188	171.5	115.2	197.582	108	19.456	32	197.516	171.5	352	445.5	75	288	108	32	37.926	68.75	18	75	121	188.416	206.681	320	196	81.25
Figure 1E	14	85	320	87.5	445.5	126	196	256	196	126	196	62.5	75	126	98.3125	213.564	325.125	171.5	206.681	101.124	75	34.4	40	324.576	196	384	536.238	154.8	288	126	40	63.36	78.75	62.5	118.8	162	245	288	320	196	87.5
	17	126	352	126	486	126	256	288	196	126	256	40	40	108	98.3125	154.213	256	171.5	196	108	75	43.2	48	405	288	486	650	220.5	320	196	75	75	75	40	126	220.5	269.5	288	364.5	196	108
	21	256	486	196	600	256	288	405	220.5	144	288	18	32	108	83.824	126	256	171.5	196	108	32	108	75	600	405	600	726	288	405	320	108	108	126	75	100	320	352	364.5	500	320	126
	24	320	726	320	650	364.5	320	600	405	256	500	18	32	75	32	196	288	196	196	75	32	171.5	144	864	550	726	936	320	550	445.5	126	75	75	48	220.5	486	405	405	550	320	256
	28	847	1267.5	600	1267	405	405	786.5	600	288	600	6	6	75	32	126	320	256	126	75	40	256	220.5	1568	936	1008	1008	726	550	600	936	108	126	171.5	245	726	600	445.5	600	486	1098.5
	days	Veh + IgG										Comb + IgG										Veh + ly6g										Comb + ly6g
	5	93.312	110.808	250.312	36.1415	310.464	92.697	175.071	176.157	27.136	96.228	184.049	325.424	180.336	44	161.604	111.328	93.312	15.3	70	224.516	171.088	47.628	66.25	111.012	168.776	99.144	14.85	114.873	267.696	376.248	19.8	124.93	120.6	329.122	260.11	148.838	46.225	67.968	38.808	434.752
	8	138.384	155.682	415.853	62.5	451.25	161.172	196	247.5	48	159.744	240.944	405	256	75	256	144	126	32	87.5	405	126	57.132	40	114.376	149.504	91.854	17.1	114.873	240.944	396.05	40	126	144	405	245	126	75	108	40	550
Figure 1F	12	200.9	212.704	600	108	740.6	258.57	227.254	288	75	288	320	670.68	288	149.504	364.5	235.2	272	90.75	187.308	600	171.088	40	66.25	171.088	40	66.25	99.825	178.85	122.4	317.9	68.75	203.456	413.1	500	269.5	196	126	148.104	40	550
	15	307.2	361.25	917.163	175.071	921.6	299.568	288	469.3	108	288	516.096	862.407	405	232.73	726	486	358.706	108	245	786.5	171.088	40	66.25	154.213	42.4	68.75	93.775	178.85	122.4	317.9	100.352	203.456	405	616.512	440.725	196	126	126	62.5	863.288
	19	525	529.92	1176.26	270.738	1211.7	405	405	726	196	600	786.5	1008	500	364.5	600	600	726	126	550	1183	171.088	40	66.25	149.504	42.4	68.75	93.775	181.3	122.4	320	196	175.338	317.9	550	700	288	288	196	108	972
	22	726	901.552	1530.9	320	1470	600	726	864	288	1096.77	1171.46	1008	726	405	786.5	726	936	196	936	1372	171.088	40	66.25	147.456	44.8	58.19	98.3125	183.75	122.4	320	339.575	175.338	317.9	726	1022.4	405	332.8	288	126	1143.07
	26	1091.7	1156.25	1998.83	600	1800	786.5	936	1105.92	405	1919.54	1512.3	1183	936	600	1553.66	1008	1008	364.5	936	864	171.088	40	66.25	147.456	44.8	58.19	98.3125	183.75	122.4	320	561.834	175.338	317.9	972	1446.19	500	726	405	196	1475.91
	days	Veh + IgG										Comb + IgG										Veh + ly6g										Com + ly6g
	5	79.3305	94.9365	222.912	28.88	278.842	78.75	153.6	154.638	21.025	81.9315	161.792	292.783	158.438	35.594	141.312	95.506	79.3305	11.2995	58.5385	199.119	149.988	38.7855	55.225	95.2875	147.875	84.5325	10.935	98.784	239.062	340.216	14.9445	107.911	103.968	296.227	231.886	129.6	37.6	56.7	31.1805	394.944
	8	126	171.5	288	40	339.575	120.213	195.201	219.375	30.72	131.196	189.584	356.224	196	75	191.808	135	126	18	87.5	405	126	57.132	40	40	149.504	75	126	18	108	405	18	75	171.5	288	414.304	75	40	48	24	405
	12	210.7	240.944	464.788	108	497.664	285.77	252.486	317.52	67.4885	182.952	288	405	220.5	131.4	196	196	196	75	144	550	75	126	75	108	62.5	126	18	18	75	405	6	108	183.75	421.2	473.85	220.5	62.5	32	37.5	405
Figure 1G	15	288	288	550	171.5	550	364.5	324	500	144	288	405	500	405	196	256	364.5	288	108	288	726	75	75	62.5	40	75	122.4	6	6	108	364.5	6	62.5	256	594.88	600	288	48	98	13.5	550
	19	500	550	665.5	196	600	405	405	864	288	320	550	550	600	288	196	405	405	126	320	786.5	75	75	40	32	108	126	0	0	126	364.5	13.5	171.5	288	600	786.5	364.5	126	196	18	500
	22	600	600	864	288	726	600	550	1008	320	665.5	726	600	726	405	288	550	600	196	445.5	936	40	40	62.5	6	75	126	0	0	87.5	364.5	18	196	320	726	847	405	196	288	40	726
	26	786.5	864	936	405	936	864	600	1372	600	600	936	786.5	864	550	405	600	726	364.5	600	864	18	32	40	0	75	126	0	0	87.5	364.5	40	256	550	864	907.5	405	196	405	75	1008
Figure 1I	Veh	CB839	5-FU	Comb		Figure 1J	Veh	CB839	5-FU	Comb		Figure 1K	Veh	CB839	5-FU	Comb		Figure 1L	Veh	CB839	5-FU	Comb
HCT116 NUDE MICE % area MPO	1.61	0	0.43	2.99		HCT116 NUDE MICE % area H3CIT	0	0.18	0	3.77		HCT116 NSG MICE % area MPO	0.01	0.48	0	0		HCT116 NSG MICE % area H3CIT	0	0	0	0
	0.43	0.1	1.35	18.98			0	0	0.12	15.43			0.05	0	0.03	0			0	0.23	0.01	0
	0.21	0	1.54	15.65			0	0	0	18.54			0.02	0	0	0			0	0	0	0
	0.1	0.21	0.32	21.32			0	0	0	16.32			0	0.05	0	0			0	0.11	0	0
	0	6.43	0.1	18.65			0	0	0	15.44			0	0	0	0			0	0	0.01	0
	0.1	5.32	0.1	12.56			0.21	0.1	0	10.58			0	0	0.01	0			0	0	0.01	0
	0	2.33	0	17.43			0.11	0	0	2.21			0	0	0	1.59			0	0	0.01	0
	0.1	4.57	0	10.32			0	0	0	2.45			0	0.01	0	0.3			0	0	0	0.01
	0.21	3.43	0.54	8.79			0	0	0	2.12			0	0	0.01	0.1			0	0	0	0
	0.14	1.28	0.32	7.32			0	0	0	4.33			0	0	0	0.3			0	0	0	0
	0.11	0	1.67	10.35			0.14	0	0	6.89			0	0	0	0			0	0	0	0.01
	0	0.12	1.78	11.21			0	0	0	7.54			0	0	0	0.1			0	0	0	0
	0	0.56	1.42	10.21			0	0	0	1.21			0	0	0	0			0	0	0	0
	0	1.42	0	7.54			0	0.05	0	5.88			0	0	0	0.2			0	0	0	0
	0	0.58	0	5.67			0	0	0	2.21			0	0	0	0			0	0	0	0
Figure 1M	Veh	CB839	5-FU	Comb		Figure 1N	Veh	CB839	5-FU	Comb		Figure 1O	Veh	CB839	5-FU	Comb		Figure 1P	Veh	CB839	5-FU	Comb
DLD1 % area MPO	0.02	0.12	1.87	0.02		DLD1 % areaH3CIT	0.01	0	0.01	0.01		RKO % area MPO	0.02	2.65	0.02	0.01		RKO % area H3CIT	0.01	0.02	0	0
	0	0.08	1.24	0.02			0	0.01	0	0			0.01	0.68	0.01	0			0	1.45	0	0
	0.01	0.19	0.56	6.34			0	0	0	3.48			0	0.23	0	15.9			0	0.02	0	14.6
	0.01	0.03	0	4.89			0	0.02	0	4.54			0	0.01	0.03	12.5			0	0	0	10.8
	0.03	0	0	16.58			0	0	0	2.19			0	0.01	0.02	10.6			0	0	0.01	8.9
	0.41	0	0	8.45			0.14	0	0	1.58			0.02	0	0.02	14.7			0	0	0.01	8.6
	0.21	0	2.45	8.48			0.03	0	0	4.35			0	0.01	0.89	13.9			0	0	0	7.6
	0.35	0.01	0	9.35			0.04	0	0	5.69			0	0.15	0.23	10.5			0	0.04	0	8.3
	0.13	0.01	1.57	14.38			0.01	0	0	11.4			0	0.21	1.68	2.45			0	0.01	0	0.48
	0.27	0.18	1.21	9.27			0	0.05	0	4.58			0.01	0.01	0.03	8.76			0	0	0.01	3.47
	0.2	0.14	0.12	8.34			0	0	0	12.71			0.01	0	0.05	5.68			0	0	0	1.89
	0.18	1.98	0	4.58			0.02	0	0	6.48			0.01	0.01	0.04	9.46			0.02	0.01	0	5.67
	0.06	2.45	1.36	2.23			0.03	0.15	0.04	1.21			0.02	0.12	0.02	2.47			0.01	0	0	2.46
	0.08	2.12	1.47	6.96			0.01	0.04	0.01	0.32			0.02	0.04	0	7.89			0	0	0	8.42
	0.02	0.46	0.03	5.34			0	0.02	0	0.89			0.04	0	0	6.47			0.35	0	0	4.38
[truncated: 16 more columns]

## Sheet: Figure 2
	DAYS	Veh										Veh + DNASE 1										Comb										Com + DNAse 1
	7	25.6	219.488	31.768	107.648	335.16	219.375	28.749	132.618	34.4	537.824	38.988	173.4	103.488	196	56.448	48	93.312	184.049	325.424	180.336	44	156.816	40	236.816	199.761	100.602	171.058	407.932	75	346.8	107.217	175.071	128.993	428.546	63.36	42.527	180.918	144	307.2	187.308
	10	75	256	40	126	405	171.5	75	196	75	550	75	196	108	196	196	126	196	288	288	288	34.4	148.104	36	228.152	329.122	75	121.086	232.73	166.887	346.8	126	224	144	405	108	62.5	256	162	288	126
Figure 2A	14	126	288	108	196	445.5	220.5	108	288	256	786.5	126	405	196	288	364.5	196	288	405	405	600	13.5	148.104	6	228.152	329.122	18	121.086	232.73	166.887	346.8	171.5	171.5	196	364.5	144	108	196	220.5	364.5	171.5
	17	256	405	196	288	600	405	144	405	364.5	1080	256	550	364.5	405	445.5	405	405	600	550	600	4	148.104	4	228.152	329.122	0	121.086	232.73	122.786	212.544	288	196	256	405	126	144	288	320	405	256
	21	364.5	600	405	500	1008	600	405	600	600	1568	364.5	600	500	600	600	364.5	600	726	726	786.5	0	40	0	148.104	329.122	0	121.086	107.892	143.65	281.6	405	364.5	288	550	171.5	288	320	352	445.5	288
	24	500	864	726	500	1080	864	726	600	600	1800	405	1008	726	1008	1008	500	864	936	600	726	0	32	0	108	329.122	0	121.086	126	139.425	232.73	665.5	364.5	320	320	196	320	405	550	445.5	288
	28	726	1267.5	1008	864	1152	786.5	936	847	1183	2304	550	1267.5	786.5	1008	1080	600	1008	1008	936	864	0	18	0	75	329.122	0	40	208.088	100.352	126	864	550	405	500	288	500	500	600	665.5	126
	DAYS	Veh										Veh + DNASE 1										Comb										Com + DNAse 1
	7	97.686	245.48	159.744	135.168	40	108	194.4	132.278	355.008	340.736	164.775	153.6	166.093	371.712	39.69	13.5	81.648	175.071	325.424	180.336	34.4	148.104	36	228.152	329.122	109.35	121.086	232.73	166.887	346.8	107.217	175.071	128.993	428.546	63.36	42.527	180.918	144	307.2	187.308
	10	144	288	256	288	108	196	256	144	320	550	288	256	196	600	75	32	108	196	288	288	34.4	148.104	36	228.152	329.122	109.35	121.086	288	166.887	346.8	126	126	108	405	108	62.5	126	144	500	320
Figure 2D	14	288	500	405	445.5	144	220.5	320	288	486	786.5	405	405	364.5	936	196	108	196	320	320	320	18	126	13.5	228.152	320	109.35	121.086	288	148	320	196	171.5	144	445.5	144	108	196	220.5	600	405
	17	405	600	550	600	162	245	445.5	320	600	936	726	445.5	405	1008	405	126	600	486	500	600	18	126	4	228.152	405	109.35	121.086	196	126	320	320	196	256	600	126	288	288	320	864	405
	21	600	847	600	786.5	405	384	600	600	786.5	1008	726	600	786.5	1183	600	364.5	1008	600	726	786.5	6	126	6	228.152	405	109.35	121.086	126	126	346.8	486	405	288	500	288	600	405	445.5	864	320
	24	847	1080	936	600	550	700	864	1008	1267.5	1183	864	1152	1008	1568	1008	500	1352	936	600	726	6	126	6	205.35	405	109.35	121.086	126	126	320	550	550	600	726	405	864	600	550	665.5	445.5
	28	1352	1436.5	1372	1008	864	1008	1008	847	1568	1008	1372	1912.5	1080	1800	1267.5	864	1568	1372	936	847	4	126	4	205.35	405	109.35	121.086	62.5	126	346.8	550	600	726	288	726	936	864	600	550	500
	DAYS	Veh										Veh + DNASE 1										Comb										Com + DNAse 1
	7	189.216	188.538	128.576	95.2875	222.188	180.224	62.208	202.343	174.24	321.512	80.19	82.5	216.302	115.2	282.906	207.103	375.584	81.25	231.231	314.288	35.2	164.775	148.104	299.88	222.376	128.993	99.238	157.115	194.4	163.84	178.537	81.12	112.896	145.762	36.8	231.04	160.55	19.35	267.696	313.6
	10	224.516	220.5	144	87.5	144	220.5	75	196	220.5	500	75	126	288	256	320	196	405	126	256	256	62.5	144	218.489	48	40	230.625	48.074	188.012	194.4	133.12	144	75	144	171.5	32	256	196	40	196	405
	14	405	320	162	162	256	500	171.5	364.5	320	500	126	256	445.5	320	320	144	320	196	320	600	75	138.915	197.173	40	18	199.838	18	75.843	194.4	133.12	196	144	171.5	196	40	364.5	288	108	196	405
Figure 2E	17	600	384	245	180	288	600	288	486	726	600	288	288	600	600	405	364.5	352	220.5	445.5	550	18	62.5	218.489	18	13.5	230.625	0	32	194.4	108	364.5	256	144	220.5	108	405	364.5	126	320	405
	21	726	486	320	294	364.5	847	500	600	1008	936	500	405	847	936	550	600	352	288	650	550	4	4	218.489	186.624	18	230.625	0	18	147.456	45.387	500	405	288	320	126	600	320	288	320	320
	24	864	1372	1080	1008	968	847	600	500	1008	786.5	847	320	486	726	445.5	1183	864	1008	1267.5	1183	0	0	202.502	152.626	4	230.625	0	4	147.456	32	786.5	550	320	196	405	600	550	550	320	445.5
	28	936	1912.5	1080	1183	1436.5	1267.5	1183	550	936	1008	1008	600	600	864	650	1080	1008	1372	1568	1372	0	0	202.502	75	0	175.712	0	0	126	6	864	600	320	320	665.5	600	726	550	405	550
	Veh	Comb	Dnase 1	comb + DNAse 1				Veh	Comb	Dnase 1	comb + DNAse 1				Veh	Comb	Dnase 1	comb + DNAse 1
Figure 2C	0	1.41	0	3.21			Figure 2F	0	15.22	0.05	1.24			Figure 2G	0	15.06	0.43	4.31
HCT116 % area H3CIT	0	2.58	0	4.52			DLD1 % area H3CIT	0	8.74	0	2.38			RKO % area H3CIT	0	17.87	0.21	1.02
	0.12	5.97	0.1	0.23				0	6.58	0	1.21				0.1	13.68	0	0.23
	0	6.57	0	4.79				0	5.94	0	3.34				0	1.84	0	0.32
	0	7.87	0.12	2.37				0	8.88	0.02	5.53				0	5.47	0	0.21
	0	4.45	0	2.63				0	8.43	0	3.68				0	9.56	0	2.31
	0	8.42	0.05	6.96				0	12.57	0.01	1.12				0	3.42	0	5.37
	0	4.32	0.14	0.79				0	6.87	1.32	1.38				0	5.64	0	6.43
	0	6.64	0	4.66				0	3.22	0	2.11				0.2	1.45	0	3.28
	2.24	4.35	0	3.84				0	1.27	0	2.37				0	2.11	0	2.41
	0	17.38	0.11	3.23				0	1.21	0	4.35				0	4.32	0	2.11
	0	10.68	0	2.67				0.13	2.35	0	2.64				0	3.22	0	2.23
	0	12.75	0	1.12				0	5.68	0	0.89				0	10.88	0	0.32
	0	14.45	0	3.21				0	6.32	0	1.17				0	6.78	0	0.21
	0	8.74	0	2.34				0	13.57	0.1	2.41				0	7.43	0	2.33
Figure 2C	Veh	Comb	Dnase 1	comb + DNAse 1			Figure 2F	Veh	Comb	Dnase 1	comb + DNAse 1			Figure 2G	Veh	Comb	Dnase 1	comb + DNAse 1
HCT116 % area MPO	0.1	2.32	0.11	8.57			DLD1 % area MPO	0.14	13.49	1.78	13.44			RKO % area MPO	2.36	18.43	0.1	18.64
	1.03	8.56	0	7.54				0.1	16.78	0.67	10.76				2.11	20.32	0	15.33
	0.89	8.97	1.01	7.86				1.68	12.76	0	7.88				1.54	13.42	1.95	12.68
	0.46	9.43	1.12	16.87				0.54	6.43	0.32	10.54				1.68	9.76	2.31	5.44
	0	14.21	0.89	13.65				0	10.56	0	11.87				0	10.56	1.86	10.89
	0.32	6.76	0.1	10.86				0.89	10.43	1.66	8.76				0.2	13.21	0.86	7.56
	0.21	8.98	0.1	9.53				0.54	18.98	1.54	9.46				0.18	12.27	0	9.47
	0.2	7.43	0.32	6.87				0.3	4.31	1.21	6.76				1.23	6.75	2.37	12.44
	0.32	6.76	0	8.85				1.32	1.23	0.1	8.88				0.1	12.88	3.45	16.75
	0.1	8.34	0	7.89				0.21	7.87	2.11	5.64				0.58	13.54	0.89	14.24
	0.1	16.32	0.1	7.41				0.1	11.45	0	7.89				0.21	0.87	1.88	6.44
	0.32	13.66	0	7.32				0.1	5.43	0	10.54				4.32	8.97	2.01	8.98
	0.1	12.32	0	5.43				1.21	13.42	1.01	3.32				1.38	5.23	1.56	5.32
	0	11.78	0.31	6.78				0	7.87	0	2.13				1.32	6.54	2.38	3.21
	0.21	9.33	0	10.32				0.89	8.93	0.03	8.54				0.15	12.38	1.68	9.65

## Sheet: Figure 3
Figure 3A IL8 mRNA level HCT116					Figure 3A IL8 mRNA level DLD1					Figure 3A IL8 mRNA level RKO					Figure 3B IL8 protein level HCT116					Figure 3B IL8 protein level DLD1					Figure 3B IL8 protein level RKO
Con	CB 839	5-FU	Comb		Con	CB 839	5-FU	Comb		Con	CB 839	5-FU	Comb		Con	CB 839	5-FU	Comb		Con	CB 839	5-FU	Comb		Con	CB 839	5-FU	Comb
0.956912	2.21566	2.09178	4.04347		0.962318	1.50719	1.49621	3.47217		1.18344	1.67363	2.5992	5.99129		221.179	258.695	391.72	768.368		200.375	207.712	193.287	432.983		161.205	172.464	172.061	375.131
1.04309	1.64023	3.52641	6.17556		1.03768	1.46337	1.43844	2.99743		0.81656	3.62941	3.63683	4.1767		188.348	247.835	355.968	849.117		142.385	244.412	280.18	514.185		144.058	209.161	209.683	409.931
0.964748	2.12795	2.58909	5.23952		1.03537	1.51528	1.41732	3.4348		0.983738	2.45152	3.01802	5.12399		161.24	301.339	337.466	886.268		129.472	154.839	228.366	591.602		140.156	154.839	197.036	334.944
	DAYS	Veh										Comb										IL8 KO1										IL8 KO1 + Comb										IL8 KO 2
	6	55.016	26.6955	90.944	163.849	149.916	299.218	46.464	81.648	134.54	223.818	23.275	152.592	205.35	73.728	223.818	327.228	130.977	10.816	21.504	59.248	36.504	50.336	111.012	148.838	177.45	50.784	208.088	48.51	32.49	314.288	31.79	31.104	208.088	143.65	154.744	207.831	80.0565	317.9	145.762	77.2475	117	49.392	16.2	199.838	230.688	148.104	94.192	107.648
	8	62.208	33.6	102.344	171.088	154.791	324.576	55.225	90.944	143.36	232.73	24.5	133.12	194.4	74.88	218.489	328.05	113.4	6	20.48	59.248	44.1	54.675	114.376	164.775	185.13	62.208	225	58.725	44.1	332.82	22.5	18	225.264	166.635	231.2	219.375	80.0565	332.82	141.537	44.1	130.696	58.725	17.92	213.75	249.158	145.762	90.75	112.694
Figure 3C	12	93.312	44.376	168.776	227.254	217.728	463.89	53.6625	90.75	152.1	327.228	6	133.12	183.75	82.5	178.596	352.8	36.963	0	18	59.248	145.762	77.5	18	262.4	335.16	173.4	111.6	143.36	212.544	133.2	19.35	6	231.04	147.875	303.75	225	47.628	423.2	139.425	15.75	156.325	69.12	20.48	230.625	313.326	160.55	100.92	112.694
	15	286.875	395.686	352	544.968	295.074	522.786	51.9115	267.696	214.243	63.504	6	104.284	165.528	92.697	92.697	204.768	109.651	0	6	57.132	243.936	80.4335	77.064	86.25	259.2	216.562	219.375	159.528	391.988	451.156	6	4	255.528	173.4	355.737	237.16	69.12	474.624	139.425	6	343.188	226.482	233.928	210.938	265.721	440.128	340.605	172.062
	19	451.497	755.712	331.578	618.212	470.016	399.562	1260.83	831.381	186.2	356.372	0	86.528	156.816	88.4835	208.25	224.516	113.4	0	0	57.132	180.918	154.791	660	461.709	299.671	327.652	473.062	454.854	259.2	330.672	6	13.5	295.856	180.336	462.25	254.947	95.2875	627.328	152.1	6	441.099	523.418	503.652	339.575	515	638.144	275.699	502.272
	23	547.832	774.4	586.625	1058	859.264	433.5	1245.46	1128.96	345.6	488.448	0	48.9985	108.9	89.888	171.088	227.254	113.4	0	0	55.016	166.887	115.2	247.5	463.89	1289.38	870.732	686.857	707.868	270	330.672	13.5	6	335.16	194.208	577.6	274.604	111.925	675.491	238.206	13.5	366.102	347.894	464.788	812.25	529	414.736	406.451	1482.75
	28	673.266	988.604	804.825	1211.39	1096.85	589.824	1549.12	1492.34	421.572	700.087	0	40	100.048	94.1015	156.325	194.208	113.4	0	0	55.016	236.25	175.071	362.404	774.4	1494.95	1310.79	1214.7	938.975	372.006	330.672	18	32	505.4	271.472	801.43	346.8	183.787	812.25	346.8	13.5	514.425	495.616	600	1078.12	847	600	546.549	1815.16
	DAYS	Veh										Comb										IL8 KO1										IL8 KO1 + Comb										IL8 KO 2
	6	84.27	89.7345	64.061	62.208	31.046	240.125	328.738	26.3375	147.875	51.6375	66.816	88.872	109.33	56.448	20.691	215.016	161.172	132.618	247.5	62.208	107.217	91.936	46.464	149.683	75.106	194.4	113.132	37.926	241.875	48.6	194.4	46.464	128.774	35.525	148.104	159.744	184.049	46.2275	23.275	176.157	74.88	97.686	213.564	130.696	339.575	19.0575	137.216	75.429
	8	103.968	114.95	69.12	83.106	32.49	310.464	335.16	38.4	158.994	65.664	69.12	97.92	95.2875	44.55	20.691	219.64	156.325	134.54	247.5	58.19	114.376	103.488	57.6	184.32	87.88	208.088	118.8	18	245.48	85.176	191.808	35.2	130.696	36.75	148.104	169	179.56	40	18	176.157	91.936	139.264	236.816	149.504	414.304	13.5	156.816	87.48
Figure 3F	12	237.141	103.518	384.592	14.4	370.881	65	51.9115	194.208	332.82	183.75	50.8475	107.5	96.8	18	15.75	232.75	156.325	130.696	253.125	59.904	171	138.6	151.552	406.56	38.988	151.552	106.434	85	254.634	186.434	208.088	18	171.088	56.448	152.46	179.562	217.728	18	13.5	202.176	14.4	6	935.192	373.498	344.45	251.256	112.36	152.561
	15	248.062	135.168	285.894	343.255	311.747	261.855	228.528	99.238	173.4	876.408	49.923	118.976	87.079	19.456	26.3375	215.472	154.213	134.54	258.75	48.6	503.382	503.382	150.701	91.854	372.006	279.864	270	833.175	202.343	199.962	213.564	6	196.992	102.85	158.994	208.08	335.962	18	13.5	224.516	463.736	1676.7	505	487.35	389.228	386.334	376.65	136.552
	19	413.712	173.4	356.224	484	473.344	383.292	330.773	128.993	202.176	1248.14	42.4	151.38	89.888	6	26.3375	217.8	156.325	138.384	251.896	48.6	640.452	777.728	185.9	122.4	547.832	370.44	395.136	1043.9	270	394.944	236.25	6	202.176	173.4	232.73	286.875	418.176	31.046	15.75	224.516	640	1814.4	650.475	692.224	585.216	487.688	479.232	243.936
	23	145.408	1161.29	241.875	1552.63	736.622	557.032	454.072	813.337	127.008	194.4	44.1	154.744	123.008	0	24.5	211.25	146.853	152.1	251.896	59.904	785.293	748.503	291.688	198.45	1526.36	748.503	861.372	564.54	450.636	481.562	248.368	6	232.73	180.336	288.99	367.416	512.488	18	18	432.45	411.892	2457.63	1028.77	1306.8	559.836	1332.94	414.304	372.287
	28	232.73	1418.52	367.84	2110.72	877.23	1012.11	629.216	1218.43	156.325	327.228	42.336	165.6	96.8	0	17.92	217.8	137.677	110.466	239.805	39.69	939.87	1127.2	433.5	285.948	1766.1	888.096	1499.33	1237.1	590	605.052	314.928	6	489.804	432.45	451.584	547.832	734.832	40	20.25	748.503	484.344	3093.12	1193.55	1683.69	816.75	1646.14	595.448	435.655
	DAYS	Veh										Comb										IL8 KO1										IL8 KO1 + Comb										IL8 KO 2
	10	59.643	29.602	97.47	173.4	158.76	313.45	50.625	87.725	142.884	235.468	25.92	161.874	216.562	79.233	235.468	342.216	139.264	12.393	23.958	64.061	124.653	53.621	18.259	210.826	242.47	157.115	100.949	114.873	306.56	132.962	34.9125	34.225	219.375	152.46	163.607	219.04	86.022	332.82	154.638	83.106	40	54.675	118.354	157.696	187.308	55.225	219.375	52.6965
	12	98.784	40.572	109.33	191.1	181.675	372.087	59.904	98.784	164.775	270.738	46.225	117	216.562	78.0325	241.875	375.584	128.993	36	31.768	80.631	154.213	68.85	18	247.5	346.286	171.088	149.504	122.4	346.8	181.3	52.6965	44	219.375	156.816	192.2	194.4	94.77	386.019	178.596	57.7125	60.0925	149.504	196.52	186.293	226.148	87.88	227.254	76.032
Figure 3G	16	183.996	62.5	128.375	235.468	275.625	486.68	91.854	142.884	196.52	337.561	375.584	90.944	41.6025	26.95	90.396	23.12	70	194.078	87.88	210.7	258.57	191.896	141.398	531.609	234.476	162.729	161.172	59.904	473.812	555.131	202.176	142.884	343.188	229.147	60.75	84.5325	55.47	233.438	169.884	191.664	155.648	285.948	98.315	94.1015	505.4	85.248	218.489	272.812
	20	678.038	142.228	166.887	373.968	508.07	241.875	117	154.791	316.028	377.496	410.504	53.621	15.3	35.2	90.396	49.923	87.88	239.062	81.25	215.136	299.568	235.468	159.744	686.816	295.074	248.832	232.73	85.176	796.544	1204.22	245.48	154.791	433.664	239.805	66.825	98.3125	75	253.125	180.774	200.376	196.52	482.448	174.08	202.343	769.824	265.6	236.25	378.895
	24	857.736	215.136	245.48	514.425	713.856	305.809	175.712	201.144	425.92	552.25	392.85	33.6875	14.44	36	75.429	49.923	66.25	226.482	81.25	226.482	361.673	292.032	275.2	924.008	406.78	343.255	247.5	147.875	1140.62	1461.18	254.144	225	494.816	320	66.825	102.85	77.5	483.84	227.812	236.816	226.576	683.55	268.324	246.42	918.984	351.31	304	678.976
	28	1125	327.228	293.327	903.474	1016.45	382.925	204.768	275.625	686.664	852.992	375.584	15.75	6	20.25	60.7475	27.648	61.056	208.25	81.25	196.52	514.425	399.384	489.268	1447.34	608.256	727.65	346.8	261.612	1507.04	1804.03	322.752	309.375	713.856	281.25	102.528	113.438	155.648	782.384	227.812	254.144	287.49	852.992	390.15	445.423	1461.18	509.913	422.331	945.587
	31	1321.4	463.89	381.024	1148.44	1254.2	571.438	278.4	408.212	1104.42	1153.51	358.706	14.4	4	18	55.6875	24.3	48.9985	208.25	81.25	196.52	657.758	523.45	664.848	1776.61	827.424	1086.07	463.89	367.096	1949.46	2464.9	382.925	433.944	828.144	316.368	175.338	160.744	447.536	1013.64	258.57	274.36	447.536	1156.25	543.744	600	1687.04	692.224	550	1149.8
Figure 3 E	Veh	Comb	IL8 KO1	IL8 KO1 + Comb	IL8 KO 2	IL8 KO2 + Comb		Figure 3 H	Veh	Comb	IL8 KO1	IL8 KO1 + Comb	IL8 KO 2	IL8 KO2 + Comb		Figure 3 I	Veh	Comb	IL8 KO1	IL8 KO1 + Comb	IL8 KO 2	IL8 KO2 + Comb
HCT116 % area H3CIT	0.01	7.64	0.01	1.66	0.01	0.05		DLD1 % area H3CIT	0.01	14.5	0.01	2.67	4.23	3.21		RKO % area H3CIT	0.05	5.73	0.75	1.35	0.32	6.76
	1.89	2.96	0.01	2.12	2.67	0.31			0	8.35	0.05	1.68	2.21	4.56			0.01	9.45	0.01	0.34	0.01	4.31
	1.02	0.78	0.01	4.37	1.58	0.45			1.57	9.6	0.01	3.24	0.02	1.08			0.01	4.38	0.12	0.53	0	2.37
	0.01	9.84	0.01	5.88	0.01	0.89			0.05	6.5	0.04	1.33	0.89	2.35			0.01	3.84	0.11	0.65	0	0.58
	0.01	8.73	0.01	3.42	0.01	0.68			0	6.8	0.01	0.01	0.01	1.48			0.01	3.89	0	0.21	0.02	6.74
	0.01	5.47	0.02	2.1	0.01	2.88			0.01	7.43	0.02	0.01	0.03	1.75			0.01	3.69	0.01	3.42	0.01	0.65
	0.01	3.56	0.01	8.45	0.01	5.74			0.01	3.22	0.01	0.89	0.01	3.57			0.01	1.07	0.05	2.89	0.02	1.21
	0.01	3.21	0.01	6.89	0.03	3.56			0.01	0.89	0.01	0.23	0.01	4.59			0.01	0.04	0.07	4.35	0.02	1.04
	0.03	4.21	0.01	5.42	0.01	3.89			0	1.08	0.01	0.01	0.01	7.76			0.01	11.66	0.43	2.87	0.01	0.95
	0.05	11.87	0.01	2.11	0.01	5.42			0	2.04	0.02	4.32	0	4.21			0.01	12.47	0.42	6.85	0	0.57
	0.01	10.01	0.01	1.05	0.01	4.68			0	8.89	0.01	2.47	0.01	4.78			2.18	16.75	0.02	5.43	0.16	0.88
	0.01	8.85	0.05	0.23	0.01	2.67			0	10.47	0.01	1.05	0.01	4.87			0.89	4.69	0.05	3.89	0.13	1.53
	0.01	11.42	0.01	2.35	0.02	10.01			0.04	9.46	0.01	0.08	0.01	2.55			0.21	0.32	0.01	4.21	0.05	2.37
	0.01	15.32	0.01	0.87	0.01	9.43			0.01	11.59	0.03	1.23	0	1.89			0.03	9.85	0.01	1.65	0.04	0.21
	0.01	2.38	0.05	1.16	0.02	8.65			0.57	8.84	0.05	1.89	0.01	2.78			1.88	8.56	0.03	0.34	0.01	3.44
Figure 3 E	Veh	Comb	IL8 KO1	IL8 KO1 + Comb	IL8 KO 2	IL8 KO2 + Comb		Figure 3 H	Veh	Comb	IL8 KO1	IL8 KO1 + Comb	IL8 KO 2	IL8 KO2 + Comb		Figure 3 I	Veh	Comb	IL8 KO1	IL8 KO1 + Comb	IL8 KO 2	IL8 KO2 + Comb
HCT116 % area MPO	0.53	11.46	0.04	1.98	1.54	0.76		DLD1 % area MPO	0.13	23.2	3.45	1.88	1.89	11.59		RKO % area MPO	0.78	2.36	1.05	2.1	0.78	11.73
	1.04	1.92	0.02	2.34	1.67	0.58			0.01	12.6	0.12	2.04	1.06	10.78			3.56	3.53	0.89	1.28	1.02	2.84
	0.64	3.65	0.1	3.65	1.05	1.89			0.03	15.4	0.03	1.76	0.03	2.54			0.23	11.45	2.12	1.68	0.34	5.45
	0.28	15.68	2.87	3.21	0.43	2.03			0.21	18.6	0.01	1.58	0.01	13.87			0.28	6.54	1.34	2.37	1.06	0.89
	1.05	10.56	2.25	2.45	0.01	2.45			0.06	10.5	0.08	0.89	0.05	0.58			1.02	1.02	0.03	1.89	1.34	5.32
	4.32	8.64	0.12	4.22	0.01	1.89			0.01	8.6	0.13	2.04	0	1.76			2.31	2.08	0.87	2.48	0.88	1.45
	3.69	7.89	0.2	6.89	0.01	6.88			0.01	6.3	0.18	3.47	0.01	2.03			3.46	1.87	1.34	2.66	1.54	3.02
	0.01	5.29	1.64	10.56	0.05	3.21			0.01	2.4	0.01	2.55	0	2.41			2.21	0.62	1.12	4.54	0.23	3.05
	0.01	7.32	0	12.53	0.01	2.68			0.01	3.8	0	2.04	0.01	4.32			0.13	16.1	0.43	3.88	0.45	3.46
	0.32	22.54	0	4.21	0.1	3.27			0.06	2.01	0	8.85	4.78	1.32			1.72	18.9	0.42	7.54	0.01	4.01
	0.01	18.76	0.01	8.76	0.05	4.21			0.01	10.8	0.01	7.56	3.67	2.58			1.89	20.5	1.26	5.75	0.44	2.88
	0.05	17.58	0.01	1.27	1.89	1.04			0.01	9.8	0.89	6.78	0.01	4.89			0.05	7.45	1.38	3.48	0.34	2.46
	0.1	13.46	0.01	7.88	0.05	8.68			0.03	7.6	1.04	4.32	0.01	1.79			0.21	4.87	0.54	8.76	0.23	4.15
	0.01	17.89	0.01	2.01	0.02	9.47			3.26	7.9	0.05	5.49	0	1.45			2.23	16.78	0.21	2.54	0.34	1.89
	0.06	12.53	0.05	1.89	0.02	10.87			2.78	9.5	0.04	2.12	0.01	3.21			0.56	15.43	0.12	1.39	0.32	2.87
Figure 3J	Con	siNRF2#1	siNRF2#2	Figure 3J	Con	siNRF2#1	siNRF2#2	Figure 3J	Con	siNRF2#1	siNRF2#2			Figure 3K	Con	siNRF2#1	siNRF2#2	Figure 3K	Con	siNRF2#1	siNRF2#2	Figure 3K	Con	siNRF2#1	siNRF2#2
HCT116 IL8 Mrna level	0.863803	0.0557959	0.0683495	DLD1 IL8 Mrna level	0.859901	0.247445	0.258584	RKO IL8 Mrna level	0.968393	0.335027	0.299976			HCT116 IL8 protein level	92.5731	1.16723	3.63531	DLD1 IL8 protein level	155.43	15.6536	37.7096	RKO IL8 protein level	76.8366	21.4705	14.7137
	1.1362	0.0793669	0.0612722		1.10222	0.191133	0.276506		0.975085	0.298986	0.312353				84.395	6.67211	1.30994		119.505	26.918	21.3231		70.1544	15.7009	17.35
	0.973875	0.0280437	0.0216501		1.03788	0.230655	0.370313		1.02492	0.222196	0.34654				86.9486	5.58239	4.43938		187.095	30.8588	20.4868		71.9849	15.7966	13.6496
[truncated: 12 more columns]

## Sheet: Figure 4
Figure 4B	Veh	Comb	comb+DPI	PMA		Figure 4C	Veh	Comb	comb+DPI	PMA		Figure 4E	con	con medium	net medium		Figure 4F	CON	CON MEDIUM	NET MEDIUM		Figure 4H	HCT CON	CAM	con medium 10	con medium 30	NET 10	NET 30
% Neutrophil forming NETs	8.51064	43.9024	9.43396	72.549		ROS level	0.865399	1.76075	0.587205	6.28146		Viability	0.761927	0.735754	0.327495		CAS 3 activity	0.89911	0.997033	2.79525		% Annexin V + cells	3.62	62.82	3.75	4.61	9.83	34.2
	6.66667	37.8378	12	72.5			0.896435	1.65964	0.784859	6.78356			0.760788	0.574039	0.275011			1.08605	0.970326	2.5638			3.5	63.34	4.29	4.53	10.03	34.2
	10.5263	44.8718	11.3636	70.7317			1.02847	1.40237	0.723354	7.33763			0.77635	0.700209	0.312218			1.01484	1.05045	2.32344			3.15	64.26	4.12	4.39	9.39	33.2
	11.4286	47.0588	15	67.8571			0.935705	1.62428	0.606393	6.53565			0.764229	0.783058	0.231798
	2.08333	47.561	14.8148	63.1579									0.812635	0.794508	0.166749
	9.09091	61.6438	6.12245	70.1754
	5.35714	58.9744	8.06452	69.6429
	10.6383	46.0318	5.76923	71.1539
	7.8125	46.1538	11.4286	77.5862
	5.55556	49.3151	10.1695	74
	3.125	46.1538	18.4211	64.2857
	6.52174	38.8889	5.88235	69.7674
	6.25	53.8462	12.963	72.5807
	5.26316	53.5714	9.67742	63.6364
	16.6667	59.2593	7.40741	67.9245
Figure 4 K	Veh	CB839	5FU	Comb			Figure 4 M	Veh	Comb	LY6G	Comb + LY6G		Figure 4 K	Veh	Comb	DNAse 1	Comb + DNAse 1
Tunel positive cells HCT116	0	375	625	0			Tunel positive cells HCT116	0	575	0	250		Tunel positive cells HCT116	175	75	0	200
	75	450	375	150				25	1200	0	275			75	200	0	375
	75	75	300	0				150	775	0	0			0	325	125	350
	250	75	350	1200				50	400	25	25			50	375	100	125
	75	200	500	1300				0	625	75	0			100	500	25	0
	0	75	775	825				0	450	100	100			0	175	0	0
	50	100	375	1375				0	550	25	150			125	450	50	0
	25	425	275	875				0	125	25	450			50	375	50	175
	75	150	250	1125				0	0	50	100			0	1025	75	0
	50	250	375	425				0	350	0	75			0	450	25	225
	125	75	150	300				0	275	25	0			50	675	75	300
	0	250	125	450				150	75	0	250			0	1300	50	250
	0	150	125	600				50	1125	75	50			0	1225	0	475
	100	225	200	500				0	850	0	75			0	775	0	600
	250	0	0	750				25	0	0	0			100	900	100	0

## Sheet: Figure 5
Figure 5B	con	Camp	LL37	NE	PR3	CTSG	LACTFERRIN		Figure 5C	con	Camp	LL37	NE	PR3	CTSG	LACTFERRIN
CAS 3 activity	1.01493	7.97675	0.556503	1.10673	1.13953	3.76243	0.631382			0.614029	0.148472	0.483021	0.47639	0.510931	0.261498	0.509792
	0.985075	8.33489	0.541578	1.36188	1.00698	3.44751	0.710304			0.507565	0.112496	0.525997	0.535085	0.571642	0.237574	0.55321
	0.984973	5.55713	0.238984	1.09084	0.793875	3.89876	0.583652			0.600285	0.08188	0.603046	0.561882	0.538528	0.303107	0.468211
Figure 5D		CON			CathepsinG0.5			CathepsinG1			CathepsinG2			CathepsinG5			CathepsinG10
	caspase3	3.79	3.54	4.18	4.46	4.12	4.32	5.37	5.21	4.98	6.94	7.51	5.42	11.14	8.53	9.12	12.3	14.2	14.7
Figure 5E	con	0.5	1	2	5	10 ug/ml CTSG		Figure 5G	HCT CON	CAM	CTSG 2	CTSG 5	CTSG 10
	0.64396	0.692024	0.531323	0.424029	0.317648	0.163319		%Annexin V positive cell	3.62	62.82	9.46	21.67	42.1
	0.749352	0.628806	0.598597	0.488594	0.281331	0.283746			3.5	63.34	10.44	22.73	40.1
	0.687346	0.592381	0.493351	0.31807	0.353418	0.240068			3.15	64.26	10.06	23.16	41
Figure 5H	days	Veh										CTSGi										Comb										Comb + CTSGi
HCT116	7	182.952	56.7	117.975	178.537	61.056	323.783	108.192	153.164	441.8	379.456	76.032	176.128	275.2	142.884	163.849	285.77	312.05	165.528	159.744	46.746	81.25	144.869	218.489	171.396	90.396	75	118.354	188.012	193.55	504.752	171.088	67.5	117.6	243.682	111.012	345.744	126	132.878	320	275.625
	10	245	108	144	236.25	96.8	320	171.5	405	445.5	550	173.4	288	288	196	196	288	405	196	196	103.968	126	131.4	200.9	176.4	90.396	75	118.354	183.787	196	500	224.516	100.352	180.774	149.4	75	288	196	175.712	256	320
	14	486	144	220.5	196	144	486	196	445.5	600	786.5	196	550	405	320	364.5	405	486	288	288	126	126	131.4	200.9	176.4	90.396	40	118.354	183.787	196	500	288	126	126	87.5	108	445.5	288	364.5	144	364.5
	17	700	288	384	364.5	288	847	288	600	726	864	288	600	600	600	405	600	600	550	486	320	126	131.4	200.9	176.4	69.12	40	126	196	144	445.5	320	256	256	220.5	126	600	320	445	320	405
	21	1008	320	486	405	600	847	500	700	1008	1008	550	847	847	936	700	650	1008	600	650	550	126	131.4	196	126	69.12	40	126	196	144	550	486	405	288	256	144	600	405	445.5	600	320
	24	1352	600	1008	600	1008	1183	864	1008	1267.5	1183	864	1152	1008	1008	968	1008	1183	936	600	600	126	126	196	126	40	40	126	196	130.537	550	786.5	550	600	196	405	1267.5	600	550	600	364.5
	28	1764	847	1372	1008	1352	1575	1008	1470	1470	1152	936	1912.5	1080	1183	1436.5	1267.5	1183	1183	700	700	126	126	196	126	90	40	126	196	105.875	550	1008	600	1008	288	726	1568	864	600	1008	500
Figure 5I	days	Veh										CTSGi										Comb										Comb + CTSGi
DLD1	6	62.208	36	261.612	114.873	189.216	285.77	370.881	186.2	159.744	46.746	180.918	44.376	102.85	176.157	144.652	323.783	137.216	180.336	281.627	63.36	71.25	75	207.831	111.012	237.65	75	86.2125	278.4	122.4	343.188	10.368	196	171.5	75	240.1	261.612	175.712	215.016	18	136.8
	9	75	75	288	171.5	196	288	405	196	196	108	217.728	78.732	126	171.5	162	352	171.5	256	288	75	108	62.5	171.5	108	220.5	108	108	196	108	320	40	144	171.5	75	320	196	175.712	220.5	18	196
	14	126	171.5	256	196	288	288	445.5	144	288	196	288	108	196	196	245	486	256	288	405	126	126	62.5	171.5	108	196	126	108	196	75	288	40	126	87.5	108	445.5	196	220.5	220.5	18	288
	17	256	196	288	320	405	500	320	288	320	320	445.5	144	288	364.5	352	600	364.5	405	550	256	108	40	171.5	126	196	126	18	196	75	288	18	126	87.5	108	600	144	320	320	13.5	320
	21	288	288	320	445.5	600	550	405	320	445.5	445.5	600	320	405	405	600	847	500	550	600	288	75	18	171.5	126	196	126	13.5	196	40	288	13.5	288	196	75	847	220.5	352	445.5	6	486
	24	405	500	600	600	936	726	500	445.5	600	600	847	600	550	550	1008	1008	600	600	726	405	13.5	6	40	126	288	126	4	196	4	126	13.5	288	196	75	1267.5	288	445.5	550	6	786.5
	28	445.5	600	864	1008	1183	1183	864	600	864	600	1080	847	864	864	1267.5	1372	1008	864	726	726	13.5	0	40	126	288	87.5	4	196	0	126	6	405	500	40	1568	600	600	726	0	1008
Figure 5J	days	Veh										CTSGi										Comb										Comb + CTSGi
RKO	7	215.136	26.3375	42.336	261.612	61.056	323.783	67.5	176.128	247.5	183.996	49.923	153.6	219.04	154.791	93.312	74.36	150.282	40	133.088	362.404	81.25	144.869	218.489	186.624	90.396	230.625	166.093	188.012	194.4	133.12	125.023	73.008	100.352	183.75	18	254.144	160.55	19.35	209.484	403.971
	10	288	18	40	256	108	288	108	288	320	256	75	196	288	256	126	108	196	108	196	405	81.25	144.869	218.489	48	40	230.625	48.074	188.012	194.4	133.12	108	75	126	171.5	32	196	196	40	196	445.5
	14	320	40	75	288	126	405	171.5	405	600	320	126	320	445.5	320	288	144	256	126	320	550	75	138.915	197.173	40	18	199.838	18	75.843	194.4	133.12	126	144	171.5	196	40	320	288	108	196	405
	17	486	108	144	405	256	600	288	486	726	600	288	600	600	600	405	500	288	171.5	550	550	18	62.5	218.489	18	13.5	108	0	32	194.4	108	288	256	126	220.5	126	600	320	126	320	405
	21	650	196	245	600	364.5	847	500	700	1008	1008	550	1008	847	936	700	726	320	288	650	700	4	4	218.489	40	18	108	0	18	147.456	45.387	445.5	405	288	320	288	847	320	445.5	320	320
	24	847	320	486	726	445.5	700	864	1008	1267.5	1183	864	1372	1080	1008	968	847	600	500	1008	786.5	0	0	202.502	40	4	230.625	0	4	147.456	32	786.5	550	320	196	405	1008	445	550	320	445.5
	28	1008	600	600	864	650	1080	1008	1372	1568	1372	936	1912.5	1436	1183	1436.5	1267.5	1183	550	1267	1008	0	0	202.502	75	0	175.712	0	0	126	6	864	600	550	320	665.5	1687.5	500	864	445	550
	HCT116 Tunel						DLD1 TUNEL						RKO Tunel
Figure 5L	Veh	Comb	Veh + CTSGi	Comb + CTSGi		Figure 5M	Veh	Comb	Veh + CTSGi	Comb + CTSGi		Figure 5N	Veh	Comb	Veh + CTSGi	Comb + CTSGi
	125	225	0	225			0	600	25	100			75	125	50	175
	0	125	50	300			0	250	25	375			75	75	50	450
	75	175	75	200			175	450	0	50			425	500	200	200
	50	575	175	150			50	650	50	0			100	150	125	125
	0	850	0	250			100	550	100	250			100	75	0	75
	0	425	100	375			125	575	0	50			0	250	50	200
	50	375	100	575			0	275	0	200			225	350	0	50
	0	825	25	725			50	450	0	275			25	700	25	75
	25	1150	0	450			50	50	0	500			275	400	25	625
	0	500	0	350			25	525	50	75			0	475	25	275
	25	425	0	175			75	375	0	25			50	625	0	175
	100	475	300	100			50	475	200	300			0	825	0	125
	0	650	0	225			0	125	0	0			0	650	0	225
	25	1375	50	150			0	500	0	175			25	500	0	575
	0	875	25	50			0	200	0	200			0	375	0	250
	HCT116 Tunel						HCT116 Tunel
Figure 5P	Veh	Comb	Veh + CTSGi	Comb + CTSGi		Figure 5Q	Veh	Comb	Veh + CTSGi	Comb + CTSGi
%MPO	0	12.88	2.54	0.85		%H3CIT	0	8.1	0	5.43
	0.85	1.21	3.45	0.67			1.53	5.42	0.1	3.59
	0.34	7.89	0.34	1.39			0	3.68	0.1	9.67
	0	16.34	0	18.94			0	12.68	0	4.11
	0.1	9.33	0	14.84			0	4.82	0	4.74
	0.12	10.38	0.43	3.58			0	9.48	0	0
	0.21	3.21	0	6.49			0	4.92	0	0.5
	0.11	4.97	1.57	6.21			0.57	5.24	0	7.83
	0.38	5.97	0	7.13			0	6.87	0	6.54
	0.44	6.78	0	5.43			0.21	0	0	6.89
	1.49	7.98	0.1	16.09			0.03	1.25	0	3.32
	0.22	0.32	0	9.43			0.11	0	0	0
	0.1	0.58	0	0.1			0	0	0	0
	0	0.1	0	1.86			0	0	0	0
	0.1	1.21	0	1.58			0	0	0	0

## Sheet: Figure 6
	DAYS	Veh										Comb										RAGE KO1										RAGE KO1 Comb										RAGE KO2
Figure 6B	7	14.4	241.875	267.696	205.35	250.312	99.825	149.916	310.464	313.6	20.48	134.946	122.304	152.46	158.438	31.046	27.216	175.071	325.424	499.408	95.2875	110.808	114.873	225.264	210.983	102.06	180.668	321.512	199.838	346.8	25.432	128.993	148.838	270.738	69.12	90.75	146.853	140.4	320	187.308	22.016	199.838	87.725	321.512	216.302	121.086	14.4	84.564	451.584
HCT116	10	32	288	364.5	196	256	126	196	288	550	40	134.946	122.304	152.46	158.438	18	40	175.071	196	550	95.2875	196	126	196	405	196	269.5	405	196	550	40	138.915	148.838	270.738	75	108	166.093	191.1	445.5	187.308	40	196	108	405	196	256	32	108	445.5
	14	288	171.5	288	600	364.5	384	550	364.5	665.5	108	134.946	122.304	152.46	158.438	13.5	32	196	144	550	75	75	445.5	500	288	364.5	171.5	256	405	786.5	108	171.5	126	405	126	126	171.5	288	600	288	75	288	126	550	288	196	75	126	650
	17	256	256	405	786.5	600	405	550	405	864	196	134.946	122.304	152.46	102.85	4	13.5	196	126	600	75	171.5	600	726	600	550	288	288	600	936	126	196	256	550	196	256	196	405	786.5	405	126	405	256	786.5	486	364.5	171.5	196	1008
	21	256	786.5	1008	1008	600	405	405	726	1008	196	134.946	100.048	102.06	82.5	0	4	196	40	500	32	600	550	600	700	936	700	1008	665	1183	288	288	288	936	288	288	320	352	726	445.5	196	550	288	1008	600	605	288	288	1470
	24	288	1008	1267.5	1372	936	550	550	864	1183	288	134.946	100.048	75	82.5	0	0	196	18	500	4	864	600	786.5	936	1372	907.5	1267.5	864	1568	550	405	405	1008	405	405	405	600	1183	726	256	600	405	1267.5	1008	864	405	320	1568
	28	445.5	1267.5	1800	1470	1183	726	600	1183	1470	550	62.5	100.048	48	75	0	0	108	0	500	0	1470	936	1008	1372	1470	1152	1568	1372	2176	864	550	550	1183	550	405	445.5	786.5	1267.5	1183	288	1008	550	1267.5	1183	1008	500	550	2048
	DAYS	Veh										Comb										RAGE KO1										RAGE KO1 Comb										RAGE KO2
Figure 6D	7	67.5	36.8	240.944	240.944	243.682	139.425	50.625	149.916	405	313.6	67.5	142.884	133.28	193.842	137.312	18	191.664	124.93	176.4	499.408	141.537	113.724	154.905	219.375	396.05	169.884	52.272	20.25	226.482	346.8	75	32	126	196	196	105.593	267.696	97.686	86.25	355.008	96.228	213.16	101.338	340.216	224.516	34.4	14.4	66.25
DLD1	10	75	62.5	288	364.5	220.5	126	126	196	550	550	64.512	147.456	128.562	182.952	128.993	20.7	185.13	124.93	176.4	489.804	126	144	288	196	550	196	75	40	288	550	75	13.5	108	288	196	196	405	196	108	405	126	196	126	500	220.5	75	40	126
	14	196	126	550	600	288	220.5	196	288	600	786.5	56.7	143.36	130.075	194.208	98.3125	20.7	214.243	67.5	143.65	494.606	196	405	364.5	288	726	364.5	126	126	405	936	75	32	126	405	288	288	726	288	62.5	550	196	288	126	726	405	196	75	196
	17	364.5	196	600	650	405	445.5	288	550	600	1098.5	64.512	148.137	193.027	180.336	101.338	34.656	179.562	52.272	143.65	504.21	256	600	405	600	1008	500	288	256	600	1267.5	126	40	196	936	288	288	600	126	62.5	600	288	600	256	936	600	364.5	171.5	196
	21	405	364.5	786.5	1008	600	600	405	600	726	1008	56.7	152.626	181.675	180.336	83.1875	34.656	196.52	31.85	143.65	504.21	600	786.5	405	600	1372	600	500	600	936	1568	126	48	288	1183	405	256	726	288	171.5	171.5	550	786.5	288	1008	786.5	550	1008	288
	24	726	405	1008	1470	1372	936	864	550	936	1568	56.7	109.33	170.667	164.775	113.438	19.35	190.782	31.85	143.65	582.624	364.5	1008	550	936	1568	2048	726	1008	1008	2304	196	108	405	1470	726	288	847	288	196	256	864	1008	405	1470	1008	726	1800	550
	28	1008	864	1352	1800	1800	1183	726	786.5	1183	1912.5	51.772	113.132	160.003	159.744	113.438	18	179.562	31.85	143.65	587.826	405	1267.5	726	1183	1152	1568	1352	2025	1372	3240	364.5	126	726	2176	726	405	1267.5	600	405	256	1008	1800	726	2601	1183	1267.5	2304	1183
	DAYS	Veh										Comb										RAGE KO1										RAGE KO1 Comb										RAGE KO2
Figure 6E	5	133.956	13.4865	108.841	214.243	216.763	121.086	41.454	130.537	367.096	194.4	56.3295	124.2	108.147	170.667	77.5	13.4865	168.683	107.911	154.87	455.762	14.4	97.5375	134.848	194.4	358.706	148.838	42.8655	15.309	200.9	128.993	96.8	100.719	181.675	210.938	150.282	17.408	4	128.993	257.911	156.325	81.9315	188.65	86.528	306.56	199.119	4	189.486	55.225
RKO	8	223.818	18	129.6	300.8	310.005	111.63	67.5	111.6	500	196	50.625	126	91.25	168.683	75	18	169	93.775	147.875	405	18.513	144	162	181.3	500	275.2	72.5	40	210.7	90.75	98.3125	120.6	288	131.4	208.25	34.4	18	227.254	213.564	126	126	196	126	405	196	18	288	126
	12	288	40	196	405	405	126	75	196	600	288	48.4	117	131.4	157.604	44	18	147.875	90.75	143.65	288	18	288	600	256	726	375.584	137.216	113.132	402.688	126	126	171.5	405	196	126	40	40	288	265.6	194.4	196	288	126	288	550	40	196	196
	15	445.5	126	405	650	550	196	171.5	288	786.5	405	46.464	117	110.466	163.84	44	13.5	117	81.12	117	288	75	600	405	288	726	405	196	196	405	405	75	40	196	288	320	288	500	196	288	600	288	405	272	550	550	108	550	196
	19	726	196	550	1008	600	288	196	405	1008	550	42.592	18	98.3125	144	44	4	95.2875	90.75	40	288	140.306	738.1	457.65	405	1183	550	288	367.84	387.2	405	75	48	288	405	600	405	726	288	364.5	405	405	550	288	726	786.5	196	600	288
	22	936	288	726	1080	1008	288	288	550	1080	600	4	115.2	107.648	144	40	0	95.2875	36.8	18	288	364.5	1008	550	600	1008	726	500	364.5	726	405	405	196	726	550	288	196	171.5	600	405	550	600	600	288	1008	1008	288	936	320
	26	1117.19	413.1	756.25	1321.31	1277.95	453.6	451.25	774.4	1208.35	726	4	107.648	105.966	144	38.4	0	95.2875	18	6	288	499.408	921.6	856.326	968.436	972	900	732.05	576.24	839.788	354.025	530.452	472.726	695.75	560	441.099	288.684	191.1	900	405	450.636	892.8	816.75	405	1074.16	1708.51	405	1008	570
	Veh	Comb	RAGE KO1	RAGE KO1 Comb	RAGE KO2	RAGE KO2 + Comb			Veh	Comb	RAGE KO1	RAGE KO1 Comb	RAGE KO2	RAGE KO2 + Comb			Veh	Comb	RAGE KO1	RAGE KO1 Comb	RAGE KO2	RAGE KO2 + Comb
Figure 6H	225	50	25	325	75	125		Figure 6I	0	325	75	150	200	350		Figure 6J	250	775	25	175	0	50
TUNEL HCT116	125	125	0	375	0	150		TUNEL DLD1	25	150	125	100	25	450		TUNEL RKO	0	550	100	275	0	0
	100	200	0	275	50	250			50	200	100	0	50	625			0	200	125	75	50	175
	50	1075	0	525	175	175			0	225	50	25	0	75			0	25	25	150	50	0
	175	1225	0	450	100	250			75	375	0	50	0	125			375	250	25	0	0	275
	0	800	0	75	200	75			125	300	0	25	0	250			125	375	0	50	0	100
	50	925	0	650	100	125			0	425	0	375	0	75			75	575	125	25	25	0
	0	650	0	225	50	200			150	250	50	525	125	200			225	275	50	525	25	375
	50	725	0	300	0	400			0	375	25	150	25	50			125	225	50	25	0	0
	25	475	50	125	50	75			200	475	25	125	0	125			0	600	0	150	0	250
	0	400	25	225	0	125			0	575	25	450	0	425			150	475	25	200	25	125
	0	450	25	150	50	250			50	650	0	100	25	200			50	625	25	375	0	325
	75	575	25	125	0	200			0	775	0	400	25	125			0	175	0	100	25	275
	0	400	0	125	0	325			25	400	0	275	25	100			0	375	50	275	0	400
	25	425	0	75	0	75			25	875	0	75	0	50			0	200	25	0	50	450
[truncated: 12 more columns]

## Sheet: Figure 7
		days	Veh										CB839										5FU										Comb
	Figure 7A	28	17.408	39.69	22.05	268.363	99.144	123.008					10	38.808	99.825	213.564	36.8	247.5	124.93				4	58.212	87.725	199.584	275.2	62.208					17.92	61.056	196.992	68.75	34.4	229.147	99.144
	CMT93 WT	31	22.05	48.6	28.88	316.894	161.172	152.1					15.75	44.1	99.144	225.264	50.8475	299.218	139.425				4	95.506	111.012	193.55	302.58	53.24					16.384	53.6625	202.176	59.904	44	241.875	101.124
		35	37.926	67.968	60.306	423.2	226.482	169.884					19.456	56.074	108.9	231.04	66.816	324.576	147.875				6	78.75	148.838	229.992	345.744	40					36	90.944	242.592	72.5	63.48	267.696	124.468
		38	67.5	105.056	87.48	662.924	254.144	225					33.6	63.36	142.228	367.84	95.2875	435.655	168.338				15.75	97.686	164.775	288	451.25	40					50.625	111.6	261.612	239.062	71.944	258.75	121.104
		42	101.92	146.853	196.52	819.95	359.527	323.783					48.6	96.228	144.869	487.35	254.144	514.425	178.537				35.2	118.8	261.612	371.712	450.636	117					67.5	87.725	351.31	109.33	91.25	472.726	144.15
		45	171.088	215.136	261.562	918.984	441.8	575					75	161.172	200.9	575	325.125	605.052	232.73				67.5	122.4	271.472	451.25	650	135					75	107.648	413.1	158.994	140.4	528.22	169.884
		49	254.144	312.666	387.2	1059.03	594.88	793.5					105.875	239.062	256	740.664	405	758.16	285.948				68.75	148.838	267.696	552.23	822.8	185.9					62.5	117	320	186.2	256	570	225
		days	Veh										CB839										5FU										Comb
	Figure 7B	20	31.046	57.7125	139.425	321.512	148.104	13.5	175.071	56.7	203.456	126	6	54.675	173.4	53.621	35.2	158.438	333.036	122.4	336.82	33.6	18	40	109.33	107.217	350.413	83.75	154.791	314.288	6	6	34.4	44	6	325.424	134.946	249.444	18	44	171.5	196
	CMT93 E545K	23	40	75	166.093	402.04	199.838	18	265.243	168.776	260.11	97.5	13.5	75	191.1	75	18	126	364.5	152.1	405	40	32	62.5	126	126	405	126	196	256	13.5	18	40	32	6	196	126	288	13.5	40	126	364.5
		27	75	126	196	500	196	40	288	256	405	288	18	108	196	108	40	171.5	405	196	500	75	40	75	196	171.5	445.5	171.5	288	288	18	32	32	40	0	171.5	126	320	4	32	126	288
		30	75	256	288	550	288	32	405	320	600	500	40	171.5	288	126	108	196	405	288	405	40	75	126	288	196	600	288	405	405	75	108	15.75	36	0	142.228	135	307.2	0	14.4	118.8	288
		34	405	364.5	405	600	405	126	364.5	600	726	600	108	196	405	196	40	288	600	405	600	75	126	171.5	405	288	726	364.5	600	288	108	40	13.5	32	0	118.8	135	257.372	0	18	126	288
		37	600	405	445.5	600	550	256	405	600	726	786.5	126	288	550	256	62.5	405	864	445.5	1008	18	196	144	405	364.5	726	405	600	405	126	40	0	0	0	89.888	138.384	229.992	0	0	126	164.775
		41	864	550	600	786.5	726	288	600	600	936	847	196	288	726	288	75	600	864	405	1008	18	288	144	405	405	726	364.5	726	405	171.5	40	0	0	0	80	129.6	206.681	0	0	126	138.915
	Figure 7D	CMT93 WT				CMT93 E545K				Figure 7E	CMT93 WT				CMT93 E545K
	%MPO	Veh	CB839	5FU	Comb	Veh	CB839	5FU	Comb	%H3CIT	Veh	CB839	5FU	Comb	Veh	CB839	5FU	Comb
		0.12	0.07	1.21	1.46	4.33	4.32	3.21	4.11		0.02	0	0	0	0.12	0	0	0.03
		0.1	1.24	2.24	0.12	3.87	5.68	3.42	3.89		0.03	0	0	0	0	0	0	0.14
		0.11	1.68	2.21	1.36	5.46	5.46	4.33	6.54		0	0.04	0	0.01	0.1	0.05	0	2.14
		3.21	1.43	3.46	1.07	2.88	3.88	4.56	4.33		0.01	0	0	0	0	0	0	8.93
		1.58	0.04	0.03	1.25	2.23	2.65	5.27	3.85		0.01	0	0.1	0	0	0	0	3.54
		1.21	1.06	0.02	2.25	2.74	3.02	4.88	3.87		0	0	0	0	0.07	0	0	6.32
		1	1.12	0.02	1.65	1.98	1.98	5.21	2.42		0	0	0	0	0.08	0.03	0.1	4.43
		1.15	0.07	0.01	1.43	4.54	2.12	2.34	6.83		0	0	0.05	0	1.32	0.03	0	3.21
		1.08	1.01	0	0.06	2.21	3.11	4.71	5.43		0	0	0.3	0	0.05	0	0	5.89
		1.74	1	1.97	0.05	2.46	4.56	3.12	3.85		0.01	0.02	0.1	0	0.1	0	0	5.43
		2.31	0.06	0	1	1.98	4.65	2.88	7.59		0	0	0	0.02	0	0	0	1.13
		1.79	0.03	0.01	0	2.35	3.11	4.14	6.84		0	0	0	0	0.16	0	0	1.25
		1.82	0	0.03	1.38	6.35	4.72	5.89	4.32		0	0	0	0	0	0.14	0	6.38
		0.03	0.02	0.08	0.08	5.98	4.89	1.24	2.91		0	0	0	0	0	0	1.33	3.16
		0.08	0.05	0.02	0.04	8.54	5.38	9.48	10.23		0	0	0	0	0	0	0	3.68
	Figure 7F	days	Veh										CB839										5FU										Comb
	MC38 wt	25	5	38.808	29.4	268.363	94.77	173.4	42.336	245.48			4	59.904	95.2875	235.468	36.8	247.5	14.85	111.925	102.85		4.6	17.408	137.312	338.688	247.5	213.75	19.8	4			4	63.36	275.625	118.8	90.944	114.376	48.6	67.968	126.852	166.093
		28	10	44.528	34.225	302.58	98.3125	254.144	68.75	316.894			4.6	74.431	111.012	326.114	52.65	299.568	26.95	169.884	122.786		4	18.9	143.65	405	302.58	210.938	27.5625	4.6			4	66.0275	288.8	109.33	90.75	142.228	31.046	101.338	94.192	180.336
		32	24.854	81.648	74.88	494.816	148.838	324.576	74.88	499.408			14.4	111.925	111.012	451.25	105.593	381.024	43.2	232.73	182.952		6	48.4	152.626	505.4	345.744	292.783	54.675	6			6	84.564	372.006	150.282	109.33	223.818	62.208	89.232	50.784	252.486
		35	55.6875	126.852	124.468	663.062	223.818	423.2	89.232	540			32.49	177.45	97.686	650.475	161.172	433.664	22.016	247.5	217.328		18	61.056	161.172	723.168	497.664	362.404	40	4			6	80.19	508.07	226.482	148.104	274.36	40	158.438	18	332.35
		39	101.92	171.088	299.88	879.462	343.188	670.68	162.662	799.254			58.19	268.324	144.869	1060.94	240.944	600.25	18	316.028	320		63.36	107.217	235.468	804.447	636.54	465.75	109.33	34.4			6	67.5	723.168	335.16	168.776	423.774	40	247.5	18	343.914
		42	169.884	196	288	1228.8	633.938	726	247.5	1046.88			75	352	196	1293.97	288	650	32	405	320		135.168	173.4	245.48	756.25	844.74	847	114.376	32			7	63.36	905.06	405	196	561.834	40	288	18	520
		45	196	288	405	1568	756.25	786.5	405	1263.24			126	486	256	1399.73	405	855.523	32	455.054	320		139.264	163.35	267.696	786.5	979.2	1044	82.5	32			6.6	52.272	1070.31	550	256	689.062	40	288	18	405
	Figure 7G	days	Veh										CB839										5FU										Comb
	MC38 E545K	17	36	344.45	243.682	41.6025	142.228	264.375	46.225	244.688	18	57.319	91.854	13.5	63.36	178.176	6	185.9	355.743	117	370.881	4	25.432	6	4	187.308	354.025	71.25	185.679	126	70	106.25	96.8	171.396	31.768	15.3	4	18	172.062	274.604	363.312	54.675
		20	96.8	552.23	573.949	68.75	202.176	332.8	87.88	415.853	44.8	97.5	151.552	18	78.75	196	6	288	405	152.1	550	6	42.4	6	6	288	405	80	196	208.25	82.5	245	102.85	171.088	18	15.3	4	18	135	224.516	396.05	100.352
		24	181.3	768.35	981.642	91.2925	208.25	590.646	122.304	846.4	77.5	217.328	196	43.2	256	405	13.5	405	550	196	600	18	75	6	18	550	550	196	288	288	196	352	87.5	158.994	26.95	6	4	13.5	135	224.516	396.05	100.352
		27	232.73	1156.25	1424.19	146.853	288	938.975	172.032	1261.57	94.77	534.528	196	108	288	864	32	600	600	288	1098.5	40	108	13.5	18	726	936	288	405	405	288	550	96.8	171.396	18	6	0	6	135	224.516	396.05	100.352
		31	322.752	1568	1568	196	405	1080	364.5	1436.5	196	600	288	126	405	936	40	936	864	405	1372	75	126	18	13.5	1008	786.5	405	600	550	364.5	550	96.8	171.396	18	13.5	0	0	172.062	274.604	363.312	54.675
		34	550	1800	1800	288	550	1152	500	1666	288	726	405	196	600	936	75	1008	1008	445.5	1470	75	196	40	18	1267.5	1008	600	600	486	364.5	665.5	91.2925	134.54	32.49	18	0	0	172.062	265.243	324.576	18
		37	600	1912.5	2176	405	600	1352	600	2304	405	1008	550	288	726	936	196	1267.5	1008	600	1267.5	75	196	62.5	40	1008	1008	936	486	486	405	864	91.2925	134.54	32.49	18	0	0	172.062	262.122	324.576	18
							MC38 WT				MC38 E545K					MC38 WT				MC38 E545K
						Figure 7I	Veh	CB839	5FU	Comb	Veh	CB839	5FU	Comb	Figure 7J	Veh	CB839	5FU	Comb	Veh	CB839	5FU	Comb
Figure 7K						% MPO	2.12	2.67	3.11	1.23	5.19	4.34	2.68	0.02	% H3CIT	0	0	0.01	0	0	0.01	0	0.12
days	Control	5 FU	CB-839	CB-839+5FU			1.98	0.01	0.01	0.1	5.38	2.38	3.21	2.33		0	0	0	0	0	0	0	1.98
47	1						3.45	2.48	0	0.1	2.68	3.76	3.32	8.76		0	0	0	0.05	0	0.02	0	1.41
48	1						2.33	0.01	0	0.04	6.21	5.55	1.87	9.44		0.03	0.01	0	0.08	0.13	0	0	3.57
48	1						1.87	0.01	0.02	0	6.76	6.42	1.22	2.21		0	0	0.02	0	0.01	0.01	0	2.41
49	1						0.12	0.01	0	0	1.97	6.73	1.15	5.54		0.01	0	0	0	0.05	0.01	0	2.64
49	1						0	0.03	0.01	0.1	3.21	4.98	2.65	10.43		0	0	0	0	0	0	0	5.32
52	1						0.87	0	0.01	2.35	2.88	4.34	4.33	6.64		0	0	0	0	0	0	0.02	6.48
60	1						0	2.11	3.23	0.1	1.65	5.87	3.67	7.55		0.05	0.01	0	0	0	0	0	8.86
67	1						0	2.37	2.15	0	1.48	2.89	3.69	6.98		0	0	0	0	0	0.1	0	4.89
67	1						0.03	3.11	0.89	2.87	1.67	4.64	4.37	8.42		0	0	0	0	0	2.21	0.01	1.87
42		1					0.02	2.17	0	1.78	1.98	3.21	5.53	2.12		0.01	0	0	0	0	0	0	5.64
51		1					1.04	0.01	0.01	3.46	7.84	2.22	4.32	3.58		0.06	0	0	0.03	0.04	0	0	3.21
54		1					2.13	1.87	0	1.64	6.55	1.87	7.89	4.32		0	0	0	0	0	0	0	2.85
56		1					0.5	0.4	0.5	0.4	6.58	5.64	3.44	6.74		0	0	0	0	0	0	0	7.34
56		1
58		1
67		1
45			1			Figure 7M	Veh	CB839	5FU	Comb		Figure 7N	Veh	CB839	5FU	Comb
47			1			%MPO	0	0	0	3.61		%H3CIT	1.8	1.45	0.35	3.21
49			1				0	0.02	0	2.71			0.78	1.21	0.31	5.26
50			1				0.1	0.01	0	1.25			5.46	2.13	2.31	2.41
52			1				0.05	0	0	3.64			3.32	1.27	0.64	1.34
57			1				0	0	0	2.83			1.58	0.52	0.21	2.56
57			1				0	0	0	1.85			1.65	0.32	0.18	2.31
58			1				0.08	0	0	3.65			1.43	0.12	0.89	1.04
61			1				0	0.05	0	0.83			0.23	0.15	0.64	0.69
67			1				0	0.02	0	0.76			0.21	2.76	1.87	0.58
57				1			0	0	0	0.1			0.67	1.27	1.07	0.1
57				1			0.21	0	0	1.03			0.45	0.11	5.54	1.88
59				1			0	0	0	0.48			0.1	2.74	0.67	2.49
60				1			0	0	0.13	3.21			0.14	0.1	0.21	4.32
61				1			0	0	0.03	5.21			0.18	0.1	0.25	6.84
63				1			0	0	0.18	2.21			4.54	0.1	8.79	4.32
68				1						0.04						0.11
68				1						0.59						2.48
75				1						0.43						2.31
48				1						0						2.43
49				1						0						3.62
53				1
54				1
55				1
57				1
58				1
61				1
65				1
65				1
78				1
89				1
91				1

## Sheet: Figure 8
	days	Veh										Comb										DNASE1 + Comb										DNASE 1
Figure 8A	24	10.3125	105.966	51.156	94.77	42.336	483.84	40.432	10	242.592	181.675	41.6025	4	65.664	91.854	62.775	71.632	377.196	99.144	18.432	189.486	134.946	33.6	58.5385	148.104	103.933	6	51.304	87.725	223.818		96.228	42.336	207.831	180.224	274.36	10.944	130.977	80.0565	111.6
	27	13.72	96.8	54.684	105.593	44.1	598.23	49.392	12.544	232.73	197.516	38.808	4	63.36	91.854	60.75	73.568	388.29	91.2925	18.432	189.486	143.65	42.336	62.9565	148.104	113.724	20.48	56.074	90.75	236.25		99.144	57.6	219.375	215.6	288.99	17.1	143.65	84.27	117
	31	29.808	147.456	87.88	154.791	48.51	661.5	67.3745	14.4	272	228.096	27.216	0	62.208	90.396	78.03	72.576	385.784	81.461	9.375	146.853	156.325	44.1	100.719	163.35	119.556	29.16	61.056	130.696	289.338		91.936	44.528	245.48	247.5	327.228	7.6	126.852	77.2475	186.293
	34	46.225	191.896	159.744	258.75	71.424	678.038	72.897	14.4	303.408	247.5	14.85	0	52.272	84.564	71.5275	72.576	411.825	68.75	4	134.54	152.1	42.336	139.264	191.1	174.24	18	106.624	162.662	356.224		168.338	53.24	259.92	328.104	417.15	18	147.875	152.626	197.516
	38	78.75	235.468	226.482	401.157	99.144	816.75	146.853	18	317.52	265.696	6	0	34.4	81.648	68.75	71.424	421.572	66.25	0	124.93	152.1	35.2	149.504	173.4	244.688	4	142.884	169	348.48		233.438	75	363.384	406.56	496.375	29.16	164.775	157.115	210.983
	41	124.468	351.31	259.92	492.993	102.06	1095.44	185.13	18	371.712	410.432	0	0	8	67.5	63.36	78.75	409.248	26.3375	0	117	166.464	6	180.336	232.73	346.8	0	233.438	220.32	455.054		247.5	81.25	425.92	530.16	615	18	270	227.254	381.024
	45	196.52	525.312	370.44	705.6	174.24	1442.69	235.2	32	483.84	552.23	0	0	0	6.4	48.4	66.654	396.716	18	0	66.25	195.201	0	274.604	330.672	508.086	0	271.472	304	639.45		342.216	98.3125	521.324	798.062	846.4	18	270	227.254	529.92
	days	Veh										Comb										DNASE1 + Comb										DNASE 1
Fgiure 8B	20	63.36	138.915	16.2	84.564	57.33	174.08	154.791	85.176	406.56	111.012	6.6	36	120.6	73.008	173.4	299.218	347.612	85	113.132		31.768	40	69.5835	156.816	285.948	32.49	64.512	140.4	268.8	117.975	94.1015	15.75	217.728	176.62	235.2	6	164.775	84.564	148.838
	23	102.85	156.325	18	75	85.248	258.75	175.338	81.25	445.5	136.8	6	35.2	75	73.008	171.088	196	369.8	85	80		40	40	80	138.915	311.647	40	40	158.438	295.856	180.774	157.696	18	282.906	319.39	288.8	13.5	207.36	147.875	173.4
	27	165.528	169	48.074	102.85	193.027	449.152	260.11	126	676	136.8	0	18	93.775	40	166.464	169	387.2	85	80		42.4	38.4	110.412	148.838	375.7	18	75	164.775	319.39	234.476	238.206	32	320	550	352	40	272	196	288
	30	196	288	75	148.838	253.125	577.6	320	196	936	144	0	0	96.8	44	171.088	169	387.2	58.2435	51.156		75	40	149.916	173.4	505.966	6	108	205.8	379.312	281.6	288	36	465.52	870.25	566.784	48	281.6	251.896	281.25
	34	339.575	297.6	107.217	196	352.8	741.576	465.52	330.672	1105.92	288	0	0	102.85	40	161.84	158.438	394.944	74.88	68.75		140.306	64.512	157.604	184.96	576.24	6	135	312.666	487.35	364.5	463.89	40	632.736	1045.57	810.7	108	288	398.816	455.457
	37	497.664	463.89	126	256	486	847	600	405	1208.35	320	0	0	102.85	31.046	161.84	158.438	387.2	74.88	36		196	96.8	240.944	213.16	590	18	196	483.84	590	405	699.84	75	793.5	979.2	1171.46	126	320	445.5	774.4
	41	664.848	534.528	171.5	288	729	1029.38	774.4	550	1321.31	445.5	0	0	98.3125	18	161.84	158.438	387.2	74.88	14.4		240.944	143.36	319.39	288	1135.13	40	256	804.447	810.7	0	726	126	1079.57	1137.82	1403.33	196	433.664	676	857.736
Figure 8D	Veh	Comb	dnase1	comb + dnase1		Figure 8E	Veh	Comb	dnase1	comb + dnase1		Figure 8F	Veh	Comb	dnase1	comb + dnase1		Figure 8G	Veh	Comb	dnase1	comb + dnase1
% MPO	3.6	5.35	2.56	2.38		% H3CIT	0	9.37	0.12	0.53		Neutrophils number	950	900	700	325		%NETs	0	55.5556	0	15.3846
	2.14	3.45	11.44	17.08			0.13	11.25	0.42	8.75			1150	725	800	850			2.17391	62.069	0	0
	1.58	4.23	5.04	14.32			0	6.91	0.23	7.43			1625	925	950	1075			1.53846	13.5135	5.26316	6.97674
	2.68	8.47	9.89	6.89			0	13.18	0	6.83			1950	1450	1450	900			0	58.6207	0	2.77778
	8.74	6.45	7.33	5.54			1.03	12.4	0	3.87			1450	1150	925	2625			1.72414	21.7391	0	15.2381
	14.54	14.65	5.88	14.67			0.15	6.54	0	8.98			850	1700	1625	2875			0	27.9412	0	8.69565
	12.21	13.21	2.21	4.34			0	3.46	0	0.86			525	1625	1850	2550			0	43.0769	0	20.5882
	7.58	13.56	2.38	2.73			0	3.21	0	0.94			1125	1850	950	2425			0	14.8649	0	32.9897
	1.22	10.34	3.46	2.56			1.43	4.68	0	0.85			950	2225	1400	2350			5.26316	20.2247	0	21.2766
	7.87	9.65	4.28	3.02			0	15.32	0	1.21			925	2075	1525	3025			0	54.2169	0	40.4959
	6.58	7.55	2.75	9.87			0	8.41	0	1.23			1400	2375	1450	2175			0	37.8947	0	25.2874
	1.31	8.63	1.87	12.21			0	2.89	0	1.57			900	3025	1050	2100			0	23.9669	0	42.8571
	8.56	9.46	4.89	14.35			0.2	3.26	0.11	4.32			2400	2650	975	1625			1.04167	35.8491	10.2564	3.07692
	4.86	8.54	10.93	15.32			0	13.87	1.24	1.44			2750	1475	2350	1450			0.909091	71.1864	6.38298	6.89655
	9.74	2.31	9.84	10.87			0	2.21	0.32	3.42			2350	2125	2650	1150			1.06383	44.7059	0	0
Figure 8I	Veh	Comb	dnase1	comb + dnase1		Figure 8J	Veh	Comb	dnase1	comb + dnase1		Figure 8K	Veh	Comb	dnase1	comb + dnase1		Figure 8L	Veh	Comb	dnase1	comb + dnase1
% MPO	2.21	6.51	3.21	0.88		% H3CIT	0	11.58	0	0.21		Neutrophils number	650	800	775	825		%NETs	0	65.625	3.22581	15.1515
	3.45	5.43	2.85	2.34			0.12	2.12	0	0			950	600	2175	2425			0	33.3333	0	47.4227
	5.63	2.38	3.34	2.56			0	3.21	0.1	0.12			850	1075	1975	2175			0	37.2093	5.06329	44.8276
	6.38	7.43	5.26	2.12			0	4.33	0.1	0.11			1150	1225	2300	1875			0	51.0204	0	24
	3.47	3.68	2.66	12.24			0.11	1.96	0	7.58			1950	1400	1425	1425			7.69231	57.1429	0	22.807
	1.89	8.65	6.89	8.96			0	5.44	0	4.37			2225	1950	1275	2200			2.24719	19.2308	3.92157	30.6818
	1.65	9.68	10.43	8.68			0	4.32	0	4.21			2125	2125	775	1050			0	27.0588	0	19.0476
	5.32	8.43	2.35	9.32			0	4.56	0	5.42			1750	2650	700	450			0	30.1887	7.14286	16.6667
	2.85	7.78	4.56	8.99			0	3.42	0	3.12			950	2900	675	800			15.7895	32.7586	0	9.375
	2.87	7.54	4.68	10.54			0	6.33	0	5.53			2325	1575	950	950			3.22581	42.8571	0	13.1579
	7.85	8.96	3.98	8.33			0	9.66	0	1.25			1925	2225	625	2200			0	62.9213	0	23.8636
	4.64	14.65	3.25	6.54			0	4.85	0	6.78			1275	2350	450	2625			0	69.1489	11.1111	12.381
	12.11	15.32	2.21	9.85			0.23	6.32	0.21	0.15			1625	1700	950	2425			1.53846	55.8824	0	36.0825
	15.46	6.78	15.83	9.21			0.12	7.54	0.32	0.23			950	1850	2400	2800			0	35.1351	0	5.35714
	16.89	9.42	13.68	8.54			0.89	5.43	0	0			1725	1300	2625	2625			0	80.7692	0	21.9048

## Sheet: Figure 9
	WT		e545k				WT		e545k				cmt93 e545k					WT		e545k				WT		e545k
Figure 9A	CON	Comb	Con	Comb		Figure 9B	CON	Comb	Con	Comb		Figure 9C	CXCL1	CXCL2	CXCL5		Figure 9D	CON	Comb	Con	Comb		Figure 9E	CON	Comb	Con	Comb
	6.387	5.514	6.6588	3.69261			6.817	5.615	2.5853	2.03138			0.66588	0.25853	4.801			1.372	2.848	4.801	6.5916			1.36251	0.9301	7.241	7.714
	4.091	4.367	5.8786	7.5696			6.548	5.252	3.2656	2.58326			0.58786	0.32656	3.925			1.338	1.744	3.925	5.94589			1.40848	0.8959	6.873	7.624
	3.791	3.737	4.7286	4.5196			5.548	4.852	3.0756	2.18326			0.47286	0.30756	4.525			1.255	1.893	4.525	5.53342			0.93295	0.5576	5.873	5.624
	WT				E545K
Figure 9F	Veh	CB839	5FU	Comb	Veh	CB839	5FU	Comb
	380.041	314.632	322.05	465.003	1992.99	1460.96	1029.4	1742.82				Figure 9 L	con	siP65-1	siP65-2		Figure 9M	con	siP65-1	siP65-2
	388.807	346.999	268.779	305.192	2171.68	1232.37	1041.54	1849.36				CXCL5 Mrna	5.901	0.52	0.475		CXCL5 Mrna	9.456	3.363	1.938
	336.885	170.33	359.137	324.073	2284.29	1445.45	1226.3	1593.8					6.823	0.577	0.677			6.438	3.489	2.728
	WT				E545K								6.862	0.519	0.516			9.892	2.461	3.038
Figure 9G	Veh	CB839	5FU	Comb	Veh	CB839	5FU	Comb
	9.22065	3.23876	8.87882	12.0407	54.9393	40.9246	36.4809	43.8301
	10.0752	5.37515	10.8443	4.77696	62.2885	47.932	50.2393	53.572
	14.1771	10.0752	4.5206	9.22065	47.932	45.9665	65.0231	58.6994				Figure 9N	cmt93 545con	siP65-1	siP65-2		Figure 9O	mc38 545con	siP65-1	siP65-2
	22.2953	8.02427	6.14425	7.93881	53.3157	31.7809	58.3576	65.9631				CXCL5 protein	2145.38	159.542	231.018		CXCL5 protein	931.625	98.1794	132.569
	WT				E545K								2253.27	168.308	152.124			1086.72	181.794	165.61
Figure 9H	Veh	CB839	5FU	Comb	Veh	CB839	5FU	Comb					2529.74	239.11	105.597			884.423	206.743	191.908
	40.1888	42.886	35.4686	50.3034	204.72	231.692	246.527	212.138
	49.6291	42.2117	53.0007	59.0695	194.606	198.651	216.183	191.234
	51.6521	56.3722	56.3722	46.2576	216.183	245.179	262.711	212.812				Figure 9P		IgG			p65
	WT				E545K								primer 1	0.03234	0.02299	0.03945	0.02209	0.01581	0.04616
Figure 9I	Veh	CB839	5FU	Comb	Veh	CB839	5FU	Comb					primer 2	0.01492	0.04141	0.028165	0.2189	0.18439	0.1386
	7.85336	6.65698	10.5879	6.14425	27.5081	23.2353	23.2353	16.1425					primer 4	0.01276	0.03549	0.024625	0.14785	0.35121	0.18154
	6.65698	8.45155	5.88788	3.66604	19.2189	20.0735	30.8409	21.5262					primer 5	0.05345	0.04767	0.05156	0.55185	0.77735	0.87091
	8.02427	9.64792	7.51154	6.9988	16.9116	14.1771	24.859	13.7498					GAPDH	0.05028	0.09496	0.07562	0.08076	0.05574	0.18679
	8.70791	9.22065	3.66604	8.36609	22.8935	19.3898	19.5608	24.4317

## Sheet: Figure 10
Figure 10 A	days	Veh										Comb										CTSGi + Comb										CTSGi
	24	16.2	67.5	71.944	67.5	66.25	254.144	351.31	29.4	229.147		38.808	70	91.854	166.464	60.75	215.136	355.008	48.074	6		62.208	103.488	171.088	70	190.782	18	75	90.75	223.818		89.888	46.464	213.75	205.8	304.2	18	147.875	87.079	19.456
	27	26.3375	90.75	127.832	98.3125	95.2875	338.688	460.275	43.2	294.4		38.808	40	67.228	102.06	71.424	172.032	425.25	91.2925	14.112		143.65	40	196	143.65	224.516	22.016	126	98.3125	213.16		156.325	63.36	230.625	220.5	345.6	32	163.35	126	40
	31	40	135	144	146.853	114.376	437.4	528.22	40	405		18	40	67.5	131.4	40	179.562	385.784	48.4	0		148.838	47.628	288	75	245.48	32.49	196	139.264	221.154		232.73	75	248.368	256	445.5	40	164.775	68.75	126
	34	75	169.984	175.071	230.625	77.5	628.425	550.525	75	600		0	18	63.36	90.396	64.512	76.032	355.008	50.8475	0		158.438	43.2	259.92	75	393.588	36	351.31	126	275.699		302.58	126	273.78	317.52	499.234	75	288	118.8	153
	38	86.528	231.811	196	288	102.06	713.9	640	108	625		0	6	62.208	87.48	63.36	179.562	215.136	4	0		183.75	65.664	320	82.5	401.157	39.69	417.15	196	320		405	196	320	496.375	600	108	405	126	230.3
	41	126	288	288	525.312	136.8	812.25	946.832	126	580.608		0	0	57.6	67.5	72.5	179.562	219.04	0	0		219.04	75	397.375	102.06	445.5	44.1	457.056	196	405		617.4	232.73	510.291	541.5	713.486	126	617.98	171.5	477.144
	45	174.08	474.624	388.08	716.625	196	998.514	1008	171.5	650		0	0	35.2	67.5	68.75	179.562	215.136	0	0		231.04	108	465.52	138.915	485.98	62.5	437.4	196	405		726	288	600	870.25	886.075	196	726	256	575
Figure 10B	days	Veh										Comb										CTSGi + Comb										CTSGi
	20	6.6	38.4	73.008	25.725	126.15	285.77	345.744	33.6	82.5	53.621	21.504	67.5	70	144.869	267.696	205.8	20.25	122.4	227.254		36	62.208	171.088	116.964	299.218	132.962	319.41	181.3			124.93	72.5	166.464	118.588	105.966	34.4	4	17.1	483.84	313.992
	23	10.051	50.625	97.216	27.5625	139.606	310.005	479.232	39.69	105.875	59.248	20.48	62.208	66.25	144	258.57	188.538	18	122.4	221.154		40	67.5	156.325	129.96	302.58	128.774	369.82	181.3			166.6	75	171.088	140.4	113.4	38.4	4.6	18	504.21	322.752
	27	10.58	55.6875	101.92	36.1	139.606	402.688	780.275	40	240.944	75	4	40	53.6625	137.924	239.062	158.76	0	91.854	174.24		51.772	75	191.896	174.08	301.806	147.875	368	166.464			171.5	81.25	207.36	180.774	241.875	40	6	36.8	617.4	565
	30	38.988	85	163.35	40	215.472	610	756.25	91.854	342.216	126	0	40	52.65	134.56	233.438	153.76	0	117.74	171.113		90.75	88.75	203.35	174.08	339.575	169	425.92	180.336			191.808	117.74	222.912	215.6	335.16	80	36	99.825	798.062	844.74
	34	99.144	117.6	208.25	89.888	425.27	864.234	1015.62	158.994	445.5	164.775	0	18	51.304	140.4	227.254	160.744	0	117.74	144		144.869	134.56	228.096	184.32	432.45	210.7	543.744	184.96			239.062	184.96	345.744	361.25	516.096	117.74	40	155.648	1078.12	1171.46
	37	155.648	169	382.925	159.526	578.654	1044	1360.75	169	665.184	184.96	0	4	50.625	136.8	225	153.76	0	117	140.4		158.76	174.24	233.28	296.45	510	181.675	600	264.375			275.699	258.75	506.88	512.488	774.4	159.526	50.8475	239.062	1263.24	1568
	41	227.254	240.944	485.98	172.98	816.75	1335.1	1568	185.9	1008	288	0	4	48.6	126.711	225.264	158.76	0	117	131.196		300.8	236.25	281.25	378.895	595.35	190.125	630	281.25			457.65	281.25	756.25	650	1390.21	288	75	253.125	1705.28	1890
	Fig 10 D	CMT93 E545K Tunel				FIG 10 E	MC38 E545K Tunel				FIG 10 G	%MPO				Figure 10 H	%H3CIT				Figure 10 I	%MPO				Figure 10J	%H3CIT
	Veh	Comb	ctsgi	ctsgi + Comb		Veh	Comb	ctsgi	ctsgi + Comb		Veh	Comb	ctsgi	ctsgi + Comb		Veh	Comb	ctsgi	ctsgi + Comb		Veh	Comb	ctsgi	ctsgi + Comb		Veh	Comb	ctsgi	ctsgi + Comb
	0	525	0	75		100	475	0	450		0.12	2.43	1.03	2.56		0.02	0.46	0	0.1		0.032	1.118	2.561	0.639		0.027	0.01	0.012	0.261
	50	375	100	675		175	575	0	75		2.35	2.65	0.1	3.65		0	1.02	0.1	0		0.215	2.979	5.027	3.77		0.002	0.297	0.008	0.016
	100	625	150	550		150	425	75	875		3.62	3.98	0.2	2.44		0.01	0.89	0.1	0		0.374	2.146	2.219	0.417		0.011	0.691	0	0.254
	50	700	0	450		50	1050	50	250		5.45	6.14	3.68	2.76		0	1.35	0	0		1.986	3.492	2.108	2.535		0.005	1.175	0.001	0.034
	75	825	50	375		250	800	0	150		3.171	1.09	2.98	5.42		0	2.05	0	3.42		3.075	9.864	1.184	8.797		0.012	5.123	0.06	0.745
	250	725	25	225		0	900	375	75		0.52	8.6	8.45	8.34		0	3.31	0	1.02		3.171	7.853	0.824	4.985		0.005	4.644	0.063	1.55
	225	300	25	175		50	525	0	575		1.03	2.54	7.84	7.56		0.07	2.43	0	4.87		2.314	5.493	6.784	3.781		0.07	2.463	0.059	4.643
	175	450	0	75		0	450	50	175		12.56	1.98	5.32	10.46		0	6.76	0	5.02		5.241	2.921	5.864	1.301		0.036	6.572	0.001	2.341
	100	100	0	525		300	500	25	200		8.53	10.53	3.23	11.64		0.23	9.75	0.1	4.21		3.296	1.426	6.124	7.83		0.256	0.891	0	7.439
	175	300	75	425		0	375	250	525		9.43	13.25	4.33	1.53		0.01	5.87	0	0.15		7.435	3.672	4.009	6.42		0.01	2.883	0	2.135
	75	375	200	275		0	300	0	250		4.32	5.76	2.75	3.67		0	1.32	0	1.89		3.534	1.314	0.138	2.757		0	0.07	0.018	5.875
	100	425	0	300		0	200	0	125		7.42	4.89	8.67	4.72		0.1	2.51	0	7.63		1.042	0.747	7.813	6.65		0.03	1.214	0.007	9.039
	0	100	150	175		25	375	0	350		0.495	3.97	6.87	8.54		0.1	5.74	0	8.64		3.613	0.834	1.063	4.77		0.056	0.594	0	4.889
	0	900	25	125		0	300	100	50		0.402	2.37	0.34	0.46		0.1	7.24	0.026	6.74		2.529	0.488	0.522	4.711		0.069	0.293	0.026	4.72
	0	375	400	150		25	675	125	25		0.12	2.11	0.1	2.67		0.32	2.36	0	1.05		6.865	9.13	0.444	7.34		0.194	4	0	9.628
	DAYS	WT-Veh										WT-Comb										KO Veh										KO-Comb
Figure 10K	16	7	44.1	22.016	186.2	237.141	266.976	81.25	21.6			43.2	87.1335	138.083	192.512	6.8	7.26	132.678	119.382			67.5	60.0925	173.4	27.5625	111.012	80.4315	15.75	221.952			79.35	10.3125	186.434	103.933	132.278	26.3375	72.5	46.208
	19	27.216	51.156	39.71	122.4	292.032	433.5	99.144	32.256			42.336	81.25	172.651	204.8	18	4	137.984	156.775			91.2925	85	154.791	40	95	219.961	18	374.166			97.5	13.52	200.688	117.74	148.838	18	78.416	40.176
	23	43.2	68.77	53.6	116.032	314.237	506.944	177.45	33.3			39.69	75	174.636	153.09	13.5	0	133.28	150.822			124.468	130.144	178.596	62.5	137.924	293.095	40	465.696			117.978	18	228.939	118.8	168.338	32	98.784	40.425
	26	94.1015	111.925	82.524	142.97	411.825	620.994	180.224	108.288			36	80	170.667	208.373	6	0	122.304	144.869			149.916	198.575	180.224	118.588	213.227	441	77.5	537.399			144.652	18	306.656	75	169.884	43.4515	95	64.386
	30	173.4	177.45	125.001	251.424	540.562	743.886	204.25	145.8			32.49	81.25	163.37	215.475	4	0	116.032	148.838			201.144	287.49	248.832	172.651	326.25	534.336	142.228	689.208			180.668	6	377.208	89.232	214.243	42.4	139.606	102.752
	33	247.5	262.848	242.76	447.95	696.29	943.8	238.136	258.944			34.4	84.564	141.288	211.25	0	0	114.376	127.056			260.11	430.562	358.956	253.127	383.292	562.391	149.916	790			222.156	18	430.336	126.15	255.792	61.017	206.91	137.924
	37	298.116	388.08	413.526	583.808	1020.19	1368.06	293.095	361.416			27.864	87.48	130.075	148.838	0	0	106.624	135.759			363.096	574.273	465.696	275.625	522.72	709.632	204.723	1265.62			194.56	306.656	43.2	522.72	140.4	303.007	85	366.458
	Figure 10 O	%MPO				Figure 10P						Figure 10M
	WT Veh	WT Comb	KO Veh	KO Comb		WT Veh	WT Comb	KO Veh	KO Comb			WT Veh	WT Comb	KO Veh	KO Comb
	0.032	1.118	2.561	0.639		0	1.166	0	0.655			75	825	100	300
	0	2.05	0.002	0.842		0.059	4.151	0	0.001			25	625	200	500
	0.06	4.124	0.001	2.16		0.027	0.147	0	0.734			0	700	150	375
	0.051	2.126	1.314	0.719		0	0.06	0	0.677			50	475	150	75
	3.47	3.2	4.64	0.397		0.034	1.749	0	0.539			125	975	75	100
	0.739	1.561	1.733	4.648		0.117	0.34	0	0.029			50	650	200	450
	7.078	0.716	6.216	2.52		0.158	8.012	0.001	2.961			0	550	100	150
	5.471	7.382	7.494	7.844		0.151	0	0	0.006			0	425	75	225
	0.333	4.449	1.084	2.477		0.033	2.313	0	0.001			25	375	0	100
	2.313	2.232	1.44	1.767		0.101	0	0	0.03			50	275	25	150
	0.482	3.131	5.074	8.282		0.062	0.035	0.116	0.007			25	425	0	125
	4.562	5.911	2.117	3.781		0	3.862	0	1.329			25	200	0	225
	4.386	6.592	7.454	8.7		0	2.44	0.011	0			75	150	0	75
	0.772	8.49	4.603	2.742		0	15.142	0.013	0			0	175	25	25
	1.957	5.402	0.12	2.181		0	7.654	0.003	0			0	175	0	25
												0	125	25	0

[truncated: 11 more sheets: Figure 11, Figure S1, Figure S2, Figure S3, Figure S4, Figure S5, Figure S6, Figure S7, Figure S8, Figure S9, Figure S10]
